# Supplementary material for: Genomic analysis of Asian honeybee populations in China reveals evolutionary relationships and adaptation to abiotic stress
Source: Ecol Evol. 2020 Nov 2;10(23):13427–38. doi: 10.1002/ece3.6946 (PMC7713975; doi:10.1002/ece3.6946)
Supplement: Supplementary file 8 — Table S7 [file ECE3-10-13427-s008.xls]

## Sheet: SC_YN.SC.FST_Pi_XP-LHH.select.g
Table S7 The annotation information of 151 genes under adaptive selection
GeneID	GO-annotation	Interpro-annotation	KEGG-annotation	KOG	Swissprot-annotation	Trembl-annotation	Nr-annotation
APICC_00694	GO:0004527; exonuclease activity; Molecular Function GO:0005515; protein binding; Molecular Function GO:0042981; regulation of apoptotic process; Biological Process	IPR000980; SH2 domain IPR006055; Exonuclease IPR013279; Apoptosis regulator, Bcl-X IPR013520; Exonuclease, RNase T/DNA polymerase III	K13288 oligoribonuclease [EC:3.1.-.-] | (RefSeq) GB14160; probable oligoribonuclease	[A] KOG3242 Oligoribonuclease (3'->5' exoribonuclease)	sp|Q9VCI0|ORN_DROME:Probable oligoribonuclease OS=Drosophila melanogaster GN=CG10214 PE=1 SV=1	tr|H9KAP6|H9KAP6_APIME:Uncharacterized protein OS=Apis mellifera GN=LOC551671 PE=4 SV=1	gi|572304201|ref|XP_006618070.1|:PREDICTED: probable oligoribonuclease-like [Apis dorsata]
APICC_00695	GO:0005249; voltage-gated potassium channel activity; Molecular Function GO:0005515; protein binding; Molecular Function GO:0006813; potassium ion transport; Biological Process GO:0008076; voltage-gated potassium channel complex; Cellular Component	IPR001452; Src homology-3 domain IPR002068; Alpha crystallin/Hsp20 domain IPR004056; Potassium channel, voltage dependent, Kv4.3	K09542 crystallin, alpha B | (RefSeq) GB19995; protein lethal(2)essential for life-like	[O] KOG3591 Alpha crystallins	sp|P82147|L2EFL_DROME:Protein lethal(2)essential for life OS=Drosophila melanogaster GN=l(2)efl PE=1 SV=1	tr|H9KSJ4|H9KSJ4_APIME:Uncharacterized protein OS=Apis mellifera GN=LOC412197 PE=3 SV=1	gi|572304258|ref|XP_006618098.1|:PREDICTED: protein lethal(2)essential for life-like [Apis dorsata]
APICC_00696	GO:0003824; catalytic activity; Molecular Function GO:0005267; potassium channel activity; Molecular Function GO:0008762; UDP-N-acetylmuramate dehydrogenase activity; Molecular Function GO:0016021; integral to membrane; Cellular Component GO:0016491; oxidoreductase activity; Molecular Function GO:0016614; oxidoreductase activity, acting on CH-OH group of donors; Molecular Function GO:0050660; fla…	IPR004113; FAD-linked oxidase, C-terminal IPR005410; Two pore domain potassium channel, THIK IPR006094; FAD linked oxidase, N-terminal IPR016166; FAD-binding, type 2	no KO assigned | (RefSeq) D-2-hydroxyglutarate dehydrogenase, mitochondrial	[C] KOG1232 Proteins containing the FAD binding domain	sp|Q8N465|D2HDH_HUMAN:D-2-hydroxyglutarate dehydrogenase, mitochondrial OS=Homo sapiens GN=D2HGDH PE=1 SV=3	tr|H9KIV2|H9KIV2_APIME:Uncharacterized protein OS=Apis mellifera PE=4 SV=1	gi|572304262|ref|XP_006618100.1|:PREDICTED: d-2-hydroxyglutarate dehydrogenase, mitochondrial-like isoform X1 [Apis dorsata]
APICC_01117	GO:0004221; ubiquitin thiolesterase activity; Molecular Function GO:0005622; intracellular; Cellular Component GO:0006511; ubiquitin-dependent protein catabolic process; Biological Process	IPR001578; Peptidase C12, ubiquitin carboxyl-terminal hydrolase 1 IPR007863; Peptidase M16, C-terminal domain IPR011765; Peptidase M16, N-terminal	K17732 mitochondrial-processing peptidase subunit beta [EC:3.4.24.64] | (RefSeq) mitochondrial-processing peptidase subunit beta	[O] KOG0960 Mitochondrial processing peptidase, beta subunit, and related enzymes (insulinase superfamily)	sp|Q3SZ71|MPPB_BOVIN:Mitochondrial-processing peptidase subunit beta OS=Bos taurus GN=PMPCB PE=2 SV=1	tr|H9K2L3|H9K2L3_APIME:Uncharacterized protein OS=Apis mellifera GN=LOC410022 PE=3 SV=1	gi|572310705|ref|XP_006621103.1|:PREDICTED: mitochondrial-processing peptidase subunit beta-like [Apis dorsata]
APICC_01126	GO:0005096; GTPase activator activity; Molecular Function GO:0005099; Ras GTPase activator activity; Molecular Function GO:0005515; protein binding; Molecular Function GO:0005622; intracellular; Cellular Component GO:0006812; cation transport; Biological Process GO:0007264; small GTPase mediated signal transduction; Biological Process GO:0016021; integral to membrane; Cellular Component GO:001982…	IPR000048; IQ motif, EF-hand binding site IPR000593; RasGAP protein, C-terminal IPR001715; Calponin homology domain IPR001757; Cation-transporting P-type ATPase IPR001936; Ras GTPase-activating protein	K16848 Ras GTPase-activating-like protein IQGAP1 | (RefSeq) ras GTPase-activating-like protein IQGAP1	[T] KOG2128 Ras GTPase-activating protein family - IQGAP	sp|P46940|IQGA1_HUMAN:Ras GTPase-activating-like protein IQGAP1 OS=Homo sapiens GN=IQGAP1 PE=1 SV=1	tr|H9K566|H9K566_APIME:Uncharacterized protein OS=Apis mellifera GN=Ame.20165 PE=4 SV=1	gi|572304252|ref|XP_006618095.1|:PREDICTED: ras GTPase-activating-like protein IQGAP1-like isoform X1 [Apis dorsata]
APICC_01127	-	IPR000839; Porin, Oms28 type	K20189 dysbindin | (RefSeq) dysbindin protein homolog	-	sp|Q9VVT5|DTBP1_DROME:Dysbindin protein homolog OS=Drosophila melanogaster GN=dysb PE=1 SV=1	tr|H9KIA3|H9KIA3_APIME:Uncharacterized protein OS=Apis mellifera GN=LOC551978 PE=4 SV=1	gi|340708986|ref|XP_003393097.1|:PREDICTED: dysbindin protein homolog [Bombus terrestris]
APICC_01137	-	IPR004058; Zeta tubulin	K14311 nuclear pore complex protein Nup188 | (RefSeq) GB11711; nucleoporin NUP188 homolog	[S] KOG4833 Uncharacterized conserved protein	sp|Q5SRE5|NU188_HUMAN:Nucleoporin NUP188 homolog OS=Homo sapiens GN=NUP188 PE=1 SV=1	tr|H9K3J3|H9K3J3_APIME:Uncharacterized protein OS=Apis mellifera GN=LOC411474 PE=4 SV=1	gi|328791822|ref|XP_394949.3|:PREDICTED: nucleoporin NUP188 homolog [Apis mellifera]
APICC_01369	GO:0003723; RNA binding; Molecular Function GO:0004993; serotonin receptor activity; Molecular Function GO:0005887; integral to plasma membrane; Cellular Component GO:0007186; G-protein coupled receptor signaling pathway; Biological Process GO:0007268; synaptic transmission; Biological Process GO:0032098; regulation of appetite; Biological Process	IPR001520; 5-Hydroxytryptamine 4 receptor IPR004087; K Homology domain IPR004088; K Homology domain, type 1	K21444 poly(rC)-binding protein 3/4 | (RefSeq) poly(rC)-binding protein 3	[AR] KOG2190 PolyC-binding proteins alphaCP-1 and related KH domain proteins	sp|P57721|PCBP3_HUMAN:Poly(rC)-binding protein 3 OS=Homo sapiens GN=PCBP3 PE=2 SV=2	tr|E2BX15|E2BX15_HARSA:Poly(RC)-binding protein 3 OS=Harpegnathos saltator GN=EAI_16308 PE=4 SV=1	gi|571563586|ref|XP_006559295.1|:PREDICTED: poly(rC)-binding protein 4-like isoform X2 [Apis mellifera]
APICC_03964	GO:0003677; DNA binding; Molecular Function GO:0005643; nuclear pore; Cellular Component GO:0006355; regulation of transcription, DNA-dependent; Biological Process GO:0006810; transport; Biological Process GO:0009279; cell outer membrane; Cellular Component	IPR001809; Outer surface lipoprotein, Borrelia IPR006197; Peptidase S24, LexA-like IPR007252; Nuclear pore protein 84/107	K14301 nuclear pore complex protein Nup107 | (RefSeq) Nup107; nuclear pore complex protein Nup107	[YU] KOG1964 Nuclear pore complex, rNup107 component (sc Nup84)	sp|Q8BH74|NU107_MOUSE:Nuclear pore complex protein Nup107 OS=Mus musculus GN=Nup107 PE=2 SV=1	tr|H9K8F0|H9K8F0_APIME:Uncharacterized protein OS=Apis mellifera GN=Nup107 PE=4 SV=1	gi|572310703|ref|XP_006621102.1|:PREDICTED: nuclear pore complex protein Nup107-like [Apis dorsata]
APICC_03969	GO:0000786; nucleosome; Cellular Component GO:0003677; DNA binding; Molecular Function GO:0005634; nucleus; Cellular Component GO:0006334; nucleosome assembly; Biological Process	IPR000558; Histone H2B IPR007125; Histone core	K11252 histone H2B | (RefSeq) histone H2B	[B] KOG1744 Histone H2B	sp|P35069|H2B3_TIGCA:Histone H2B.3 OS=Tigriopus californicus PE=3 SV=2	tr|H9K7C5|H9K7C5_APIME:Histone H2B OS=Apis mellifera GN=LOC725344 PE=3 SV=1	gi|110749558|ref|XP_001120889.1|:PREDICTED: histone H2B-like [Apis mellifera]
APICC_03970	GO:0001784; phosphotyrosine binding; Molecular Function GO:0004842; ubiquitin-protein ligase activity; Molecular Function GO:0004871; signal transducer activity; Molecular Function GO:0005509; calcium ion binding; Molecular Function GO:0005515; protein binding; Molecular Function GO:0005634; nucleus; Cellular Component GO:0007166; cell surface receptor signaling pathway; Biological Process GO:000…	IPR001841; Zinc finger, RING-type IPR003153; Adaptor protein Cbl, N-terminal helical IPR014741; Adaptor protein Cbl, EF hand-like IPR014742; Adaptor protein Cbl, SH2-like IPR024159; Adaptor protein Cbl, PTB domain IPR024162; Adaptor protein Cbl	K04707 E3 ubiquitin-protein ligase CBL [EC:2.3.2.27] | (RefSeq) E3 ubiquitin-protein ligase CBL-B	[V] KOG1785 Tyrosine kinase negative regulator CBL	sp|P22682|CBL_MOUSE:E3 ubiquitin-protein ligase CBL OS=Mus musculus GN=Cbl PE=1 SV=3	tr|H9KU62|H9KU62_APIME:Uncharacterized protein OS=Apis mellifera GN=LOC411982 PE=4 SV=1	gi|350419425|ref|XP_003492177.1|:PREDICTED: E3 ubiquitin-protein ligase CBL-B isoform X1 [Bombus impatiens]
APICC_03971	GO:0001614; purinergic nucleotide receptor activity; Molecular Function GO:0004672; protein kinase activity; Molecular Function GO:0005216; ion channel activity; Molecular Function GO:0005524; ATP binding; Molecular Function GO:0006468; protein phosphorylation; Biological Process GO:0006811; ion transport; Biological Process GO:0016020; membrane; Cellular Component	IPR000719; Protein kinase domain IPR002290; Serine/threonine- / dual specificity protein kinase, catalytic domain IPR003047; P2X4 purinoceptor IPR013212; Mad3/BUB1 homology region 1 IPR015661; Mitotic checkpoint serine/threonine protein kinase Bub1/Mitotic spindle checkpoint component Mad3	K02178 checkpoint serine/threonine-protein kinase [EC:2.7.11.1] | (RefSeq) GB13899; uncharacterized LOC726325	[D] KOG1166 Mitotic checkpoint serine/threonine protein kinase	sp|O08901|BUB1_MOUSE:Mitotic checkpoint serine/threonine-protein kinase BUB1 OS=Mus musculus GN=Bub1 PE=2 SV=1	tr|E9I8E9|E9I8E9_SOLIN:Putative uncharacterized protein (Fragment) OS=Solenopsis invicta GN=SINV_01108 PE=4 SV=1	gi|572304246|ref|XP_006618092.1|:PREDICTED: uncharacterized protein LOC102681820 isoform X1 [Apis dorsata]
APICC_03972	GO:0003700; sequence-specific DNA binding transcription factor activity; Molecular Function GO:0005249; voltage-gated potassium channel activity; Molecular Function GO:0006355; regulation of transcription, DNA-dependent; Biological Process GO:0006813; potassium ion transport; Biological Process GO:0008076; voltage-gated potassium channel complex; Cellular Component	IPR000847; Transcription regulator HTH, LysR IPR004053; Potassium channel, voltage dependent, Kv1.6 IPR010562; Haemolymph juvenile hormone binding	no KO assigned | (RefSeq) GB13852; uncharacterized LOC412196	-	-	tr|H9K9T0|H9K9T0_APIME:Uncharacterized protein OS=Apis mellifera GN=LOC412196 PE=4 SV=1	gi|572304256|ref|XP_006618097.1|:PREDICTED: uncharacterized protein LOC102670943 [Apis dorsata]
APICC_04160	GO:0005102; receptor binding; Molecular Function GO:0005576; extracellular region; Cellular Component GO:0007275; multicellular organismal development; Biological Process GO:0016055; Wnt receptor signaling pathway; Biological Process	IPR005817; Wnt IPR009139; Wnt-1 protein	K03209 wingless-type MMTV integration site family, member 1 | (RefSeq) Wnt-1, Wnt1; protein Wnt-1	[T] KOG3913 Wnt family of developmental regulators	sp|P49340|WNT1_BOMMO:Protein Wnt-1 OS=Bombyx mori GN=WNT-1 PE=2 SV=1	tr|H9KSI2|H9KSI2_APIME:Protein Wnt OS=Apis mellifera GN=Wnt1 PE=3 SV=1	gi|110749798|ref|XP_396946.3|:PREDICTED: protein wingless isoformX1 [Apis mellifera]
APICC_04449	GO:0004553; hydrolase activity, hydrolyzing O-glycosyl compounds; Molecular Function GO:0005975; carbohydrate metabolic process; Biological Process GO:0016020; membrane; Cellular Component	IPR000322; Glycoside hydrolase, family 31 IPR001414; Ocular albinism protein, type 1 IPR025887; Glycoside hydrolase family 31, N-terminal domain	K05546 alpha 1,3-glucosidase [EC:3.2.1.84] | (RefSeq) neutral alpha-glucosidase AB	[GMO] KOG1066 Glucosidase II catalytic (alpha) subunit and related enzymes, glycosyl hydrolase family 31	sp|P79403|GANAB_PIG:Neutral alpha-glucosidase AB OS=Sus scrofa GN=GANAB PE=1 SV=1	tr|H9K1L3|H9K1L3_APIME:Uncharacterized protein OS=Apis mellifera GN=LOC551205 PE=4 SV=1	gi|572304199|ref|XP_006618069.1|:PREDICTED: neutral alpha-glucosidase AB-like [Apis dorsata]
APICC_04450	GO:0007186; G-protein coupled receptor signaling pathway; Biological Process GO:0016021; integral to membrane; Cellular Component GO:0019236; response to pheromone; Biological Process	IPR000723; G protein-coupled receptor 3/6/12 orphan IPR019336; Intimal thickness related receptor, IRP	no KO assigned | (RefSeq) transmembrane protein 145	[S] KOG4290 Predicted membrane protein	sp|Q5FWM8|GP180_XENLA:Integral membrane protein GPR180 OS=Xenopus laevis GN=gpr180 PE=2 SV=1	tr|H9K1R9|H9K1R9_APIME:Uncharacterized protein OS=Apis mellifera GN=LOC551699 PE=4 SV=1	gi|572304220|ref|XP_006618079.1|:PREDICTED: transmembrane protein 145-like [Apis dorsata]
APICC_04451	GO:0004370; glycerol kinase activity; Molecular Function GO:0005506; iron ion binding; Molecular Function GO:0005975; carbohydrate metabolic process; Biological Process GO:0006072; glycerol-3-phosphate metabolic process; Biological Process GO:0009055; electron carrier activity; Molecular Function GO:0016705; oxidoreductase activity, acting on paired donors, with incorporation or reduction of mole…	IPR001128; Cytochrome P450 IPR005999; Glycerol kinase IPR018484; Carbohydrate kinase, FGGY, N-terminal IPR018485; Carbohydrate kinase, FGGY, C-terminal	K00864 glycerol kinase [EC:2.7.1.30] | (RefSeq) GB18572; glycerol kinase-like	[G] KOG2517 Ribulose kinase and related carbohydrate kinases	sp|Q14409|GLPK3_HUMAN:Putative glycerol kinase 3 OS=Homo sapiens GN=GK3P PE=5 SV=2	tr|H9KNG3|H9KNG3_APIME:Uncharacterized protein OS=Apis mellifera GN=LOC409261 PE=3 SV=1	gi|328791677|ref|XP_392782.4|:PREDICTED: putative glycerol kinase 3-like isoform X8 [Apis mellifera]
APICC_04452	GO:0003700; sequence-specific DNA binding transcription factor activity; Molecular Function GO:0005515; protein binding; Molecular Function GO:0005634; nucleus; Cellular Component GO:0006355; regulation of transcription, DNA-dependent; Biological Process	IPR000972; Octamer-binding transcription factor IPR001660; Sterile alpha motif domain IPR021129; Sterile alpha motif, type 1	K11456 polyhomeotic-like protein 1 | (RefSeq) polyhomeotic-like protein 2	-	sp|Q8QHL5|PHC2_DANRE:Polyhomeotic-like protein 2 OS=Danio rerio GN=phc2 PE=2 SV=1	tr|E1ZWI7|E1ZWI7_CAMFO:Polyhomeotic-like protein 2 OS=Camponotus floridanus GN=EAG_08878 PE=4 SV=1	gi|307190365|gb|EFN74424.1|:Polyhomeotic-like protein 2 [Camponotus floridanus]
APICC_06840	GO:0005198; structural molecule activity; Molecular Function GO:0019028; viral capsid; Cellular Component	IPR000912; Herpesvirus major capsid protein IPR005018; DOMON domain IPR019545; DM13 domain	no KO assigned | (RefSeq) protein Skeletor, isoforms B/C	[D] KOG4731 Protein predicted to be involved in spindle matrix formation, contains DM13, DoH, and DOMON domains	sp|Q9VGY6|SKEL1_DROME:Protein Skeletor, isoforms B/C OS=Drosophila melanogaster GN=Skeletor PE=1 SV=2	tr|F4X7K8|F4X7K8_ACREC:DOMON domain-containing protein (Fragment) OS=Acromyrmex echinatior GN=G5I_14390 PE=4 SV=1	gi|820862683|ref|XP_012348052.1|:PREDICTED: protein Skeletor, isoforms B/C isoform X2 [Apis florea]
APICC_06843	GO:0004963; follicle-stimulating hormone receptor activity; Molecular Function GO:0007186; G-protein coupled receptor signaling pathway; Biological Process GO:0016021; integral to membrane; Cellular Component	IPR002272; Follicle-stimulating hormone receptor IPR015672; GPCR 89-related IPR022535; Golgi pH regulator, conserved domain IPR025969; Abscisic acid G-protein coupled receptor-like domain	no KO assigned | (RefSeq) Golgi pH regulator	[T] KOG2417 Predicted G-protein coupled receptor	sp|B5X1G3|GPHR_SALSA:Golgi pH regulator OS=Salmo salar GN=gpr89 PE=2 SV=1	tr|H9KN76|H9KN76_APIME:Uncharacterized protein OS=Apis mellifera GN=LOC551156 PE=4 SV=1	gi|571506636|ref|XP_006570867.1|:PREDICTED: Golgi pH regulator-like isoform X1 [Apis mellifera]
APICC_06844	GO:0003777; microtubule motor activity; Molecular Function GO:0004064; arylesterase activity; Molecular Function GO:0005524; ATP binding; Molecular Function GO:0005576; extracellular region; Cellular Component GO:0005871; kinesin complex; Cellular Component GO:0007018; microtubule-based movement; Biological Process GO:0008017; microtubule binding; Molecular Function	IPR001752; Kinesin, motor domain IPR008364; Paraoxonase2 IPR027640; Kinesin-like protein	K10398 kinesin family member 11 | (RefSeq) bipolar kinesin KRP-130-like	[Z] KOG0243 Kinesin-like protein	sp|P46863|KL61_DROME:Bipolar kinesin KRP-130 OS=Drosophila melanogaster GN=Klp61F PE=1 SV=2	tr|H9KC72|H9KC72_APIME:Uncharacterized protein OS=Apis mellifera PE=3 SV=1	gi|328791698|ref|XP_623508.3|:PREDICTED: kinesin 5A isoform X2 [Apis mellifera]
APICC_06845	GO:0004045; aminoacyl-tRNA hydrolase activity; Molecular Function	IPR002833; Peptidyl-tRNA hydrolase, PTH2	K18177 cytochrome c oxidase assembly factor 4 | (RefSeq) peptidyl-tRNA hydrolase 2, mitochondrial-like	[S] KOG3282 Uncharacterized conserved protein	sp|Q8R2Y8|PTH2_MOUSE:Peptidyl-tRNA hydrolase 2, mitochondrial OS=Mus musculus GN=Ptrh2 PE=2 SV=1	tr|H9JZ98|H9JZ98_APIME:Uncharacterized protein OS=Apis mellifera PE=4 SV=1	gi|571506584|ref|XP_001120845.2|:PREDICTED: peptidyl-tRNA hydrolase 2, mitochondrial-like isoform 1 [Apis mellifera]
APICC_06846	GO:0000166; nucleotide binding; Molecular Function GO:0005524; ATP binding; Molecular Function GO:0017111; nucleoside-triphosphatase activity; Molecular Function GO:0019534; toxin transporter activity; Molecular Function	IPR003593; AAA+ ATPase domain IPR003959; ATPase, AAA-type, core IPR004355; Type IV secretion system CagA exotoxin	K13339 peroxin-6 | (RefSeq) peroxisomal biogenesis factor 6	[O] KOG0736 Peroxisome assembly factor 2 containing the AAA+-type ATPase domain	sp|Q99LC9|PEX6_MOUSE:Peroxisome assembly factor 2 OS=Mus musculus GN=Pex6 PE=2 SV=1	tr|E2A7C3|E2A7C3_CAMFO:Peroxisome assembly factor 2 OS=Camponotus floridanus GN=EAG_03809 PE=4 SV=1	gi|380028528|ref|XP_003697950.1|:PREDICTED: peroxisomal biogenesis factor 6 [Apis florea]
APICC_08386	GO:0004970; ionotropic glutamate receptor activity; Molecular Function GO:0005215; transporter activity; Molecular Function GO:0005234; extracellular-glutamate-gated ion channel activity; Molecular Function GO:0006810; transport; Biological Process GO:0007218; neuropeptide signaling pathway; Biological Process GO:0016020; membrane; Cellular Component GO:0016021; integral to membrane; Cellular Com…	IPR001320; Ionotropic glutamate receptor IPR001638; Extracellular solute-binding protein, family 3 IPR004047; Melanin-concentrating hormone 1 receptor IPR019594; Glutamate receptor, L-glutamate/glycine-binding	K05313 glutamate receptor, ionotropic, invertebrate | (RefSeq) glutamate receptor ionotropic, kainate 5	[PET] KOG1052 Glutamate-gated kainate-type ion channel receptor subunit GluR5 and related subunits	sp|P39087|GRIK2_MOUSE:Glutamate receptor ionotropic, kainate 2 OS=Mus musculus GN=Grik2 PE=1 SV=4	tr|H9KQ17|H9KQ17_APIME:Uncharacterized protein OS=Apis mellifera GN=LOC412949 PE=4 SV=1	gi|572310784|ref|XP_006621137.1|:PREDICTED: glutamate receptor 1-like [Apis dorsata]
APICC_08390	-	IPR000839; Porin, Oms28 type	K04707 E3 ubiquitin-protein ligase CBL [EC:2.3.2.27] | (RefSeq) E3 ubiquitin-protein ligase CBL	-	-	tr|H9KJP2|H9KJP2_APIME:Uncharacterized protein OS=Apis mellifera GN=LOC100578333 PE=4 SV=1	gi|571506550|ref|XP_006570851.1|:PREDICTED: E3 ubiquitin-protein ligase CBL-B-like isoform X1 [Apis mellifera]
APICC_08392	GO:0007186; G-protein coupled receptor signaling pathway; Biological Process GO:0016021; integral to membrane; Cellular Component GO:0016492; G-protein coupled neurotensin receptor activity; Molecular Function	IPR003985; Neurotensin type 1 receptor	no KO assigned | (RefSeq) GB16150; uncharacterized protein C1orf198 homolog	-	sp|Q4KMC9|CA198_DANRE:Uncharacterized protein C1orf198 homolog OS=Danio rerio GN=wu:fa18f11 PE=2 SV=2	tr|H9KGG3|H9KGG3_APIME:Uncharacterized protein OS=Apis mellifera GN=LOC552032 PE=4 SV=1	gi|572304272|ref|XP_006618105.1|:PREDICTED: uncharacterized protein LOC102671898 isoform X1 [Apis dorsata]
APICC_08393	GO:0007155; cell adhesion; Biological Process GO:0016020; membrane; Cellular Component	IPR002396; Selectin superfamily	no KO assigned | (RefSeq) insulin-like growth factor-binding protein 7	-	-	tr|E9I9D0|E9I9D0_SOLIN:Putative uncharacterized protein (Fragment) OS=Solenopsis invicta GN=SINV_01470 PE=4 SV=1	gi|572314491|ref|XP_006622917.1|:PREDICTED: cysteine-rich motor neuron 1 protein-like [Apis dorsata]
APICC_08582	GO:0004970; ionotropic glutamate receptor activity; Molecular Function GO:0005215; transporter activity; Molecular Function GO:0005234; extracellular-glutamate-gated ion channel activity; Molecular Function GO:0006520; cellular amino acid metabolic process; Biological Process GO:0006810; transport; Biological Process GO:0016020; membrane; Cellular Component GO:0016491; oxidoreductase activity; Mo…	IPR001320; Ionotropic glutamate receptor IPR001638; Extracellular solute-binding protein, family 3 IPR006095; Glutamate/phenylalanine/leucine/valine dehydrogenase IPR019594; Glutamate receptor, L-glutamate/glycine-binding	K05313 glutamate receptor, ionotropic, invertebrate | (RefSeq) glutamate receptor ionotropic, kainate 5	[PET] KOG1052 Glutamate-gated kainate-type ion channel receptor subunit GluR5 and related subunits	sp|P39087|GRIK2_MOUSE:Glutamate receptor ionotropic, kainate 2 OS=Mus musculus GN=Grik2 PE=1 SV=4	tr|H9KQ17|H9KQ17_APIME:Uncharacterized protein OS=Apis mellifera GN=LOC412949 PE=4 SV=1	gi|572310784|ref|XP_006621137.1|:PREDICTED: glutamate receptor 1-like [Apis dorsata]
APICC_08587	GO:0001784; phosphotyrosine binding; Molecular Function GO:0004842; ubiquitin-protein ligase activity; Molecular Function GO:0004960; thromboxane receptor activity; Molecular Function GO:0005509; calcium ion binding; Molecular Function GO:0005515; protein binding; Molecular Function GO:0007186; G-protein coupled receptor signaling pathway; Biological Process GO:0008270; zinc ion binding; Molecula…	IPR001105; Thromboxane receptor IPR001841; Zinc finger, RING-type IPR014741; Adaptor protein Cbl, EF hand-like IPR014742; Adaptor protein Cbl, SH2-like IPR015940; Ubiquitin-associated/translation elongation factor EF1B, N-terminal, eukaryote IPR024159; Adaptor protein Cbl, PTB domain IPR024162; Adaptor protein Cbl	K04707 E3 ubiquitin-protein ligase CBL [EC:2.3.2.27] | (RefSeq) E3 ubiquitin-protein ligase CBL	[V] KOG1785 Tyrosine kinase negative regulator CBL	sp|Q6DFR2|CBLB_XENTR:E3 ubiquitin-protein ligase CBL-B OS=Xenopus tropicalis GN=cblb PE=2 SV=1	tr|H9KU62|H9KU62_APIME:Uncharacterized protein OS=Apis mellifera GN=LOC411982 PE=4 SV=1	gi|572304244|ref|XP_006618091.1|:PREDICTED: E3 ubiquitin-protein ligase CBL-B-like [Apis dorsata]
APICC_08588	GO:0004950; chemokine receptor activity; Molecular Function GO:0006935; chemotaxis; Biological Process GO:0007186; G-protein coupled receptor signaling pathway; Biological Process GO:0016021; integral to membrane; Cellular Component GO:0046872; metal ion binding; Molecular Function	IPR005393; XC chemokine receptor 1 IPR007087; Zinc finger, C2H2 IPR015880; Zinc finger, C2H2-like	no KO assigned | (RefSeq) GB12746; bromodomain-containing protein DDB_G0280777-like	-	-	tr|E1ZWJ0|E1ZWJ0_CAMFO:Uncharacterized protein C1orf198 OS=Camponotus floridanus GN=EAG_08881 PE=4 SV=1	gi|571506488|ref|XP_006570844.1|:PREDICTED: uncharacterized protein LOC409282 isoform X1 [Apis mellifera]
APICC_09504	GO:0003677; DNA binding; Molecular Function GO:0005509; calcium ion binding; Molecular Function GO:0005515; protein binding; Molecular Function GO:0006306; DNA methylation; Biological Process GO:0007156; homophilic cell adhesion; Biological Process GO:0008170; N-methyltransferase activity; Molecular Function GO:0016020; membrane; Cellular Component	IPR000742; Epidermal growth factor-like domain IPR001791; Laminin G domain IPR001881; EGF-like calcium-binding domain IPR002126; Cadherin IPR002295; N6 adenine-specific DNA methyltransferase, D21 class	K16669 protocadherin Fat 4 | (RefSeq) ft; cadherin-related tumor suppressor	[T] KOG1219 Uncharacterized conserved protein, contains laminin, cadherin and EGF domains	sp|P33450|FAT_DROME:Cadherin-related tumor suppressor OS=Drosophila melanogaster GN=ft PE=1 SV=3	tr|H9JZ07|H9JZ07_APIME:Uncharacterized protein OS=Apis mellifera PE=4 SV=1	gi|571507000|ref|XP_006570930.1|:PREDICTED: cadherin-related tumor suppressor [Apis mellifera]
APICC_09733	GO:0016491; oxidoreductase activity; Molecular Function GO:0030246; carbohydrate binding; Molecular Function GO:0046872; metal ion binding; Molecular Function GO:0055114; oxidation-reduction process; Biological Process	IPR000922; D-galactoside/L-rhamnose binding SUEL lectin domain IPR008335; Eukaryotic molybdopterin oxidoreductase IPR023264; ABC transporter, acetoin utilisation, predicted permease Ytrc/YtrD	no KO assigned | (RefSeq) protein eva-1	[R] KOG4729 Galactoside-binding lectin	sp|P58659|EVA1C_MOUSE:Protein eva-1 homolog C OS=Mus musculus GN=Eva1c PE=1 SV=2	tr|H9KDX3|H9KDX3_APIME:Uncharacterized protein OS=Apis mellifera PE=4 SV=1	gi|571507221|ref|XP_006571096.1|:PREDICTED: uncharacterized protein LOC724835 isoform X4 [Apis mellifera]
APICC_09752	GO:0005215; transporter activity; Molecular Function GO:0005328; neurotransmitter:sodium symporter activity; Molecular Function GO:0005886; plasma membrane; Cellular Component GO:0006836; neurotransmitter transport; Biological Process GO:0016021; integral to membrane; Cellular Component	IPR000175; Sodium:neurotransmitter symporter IPR001958; Tetracycline resistance protein, TetA/multidrug resistance protein MdtG	K05336 solute carrier family 6 (neurotransmitter transporter), invertebrate | (RefSeq) NT-12; uncharacterized LOC412081	[T] KOG3660 Sodium-neurotransmitter symporter	sp|Q761V0|SC6A5_MOUSE:Sodium- and chloride-dependent glycine transporter 2 OS=Mus musculus GN=Slc6a5 PE=2 SV=1	tr|H9KPA4|H9KPA4_APIME:Transporter (Fragment) OS=Apis mellifera PE=3 SV=1	gi|571506192|ref|XP_006570772.1|:PREDICTED: uncharacterized protein LOC412081 isoform X2 [Apis mellifera]
APICC_05658	-	IPR000533; Tropomyosin IPR000938; CAP Gly-rich domain IPR001623; DnaJ domain	K10421 CAP-Gly domain-containing linker protein 1 | (RefSeq) GB10948; restin homolog	[ZR] KOG4568 Cytoskeleton-associated protein and related proteins	sp|O42184|CLIP1_CHICK:CAP-Gly domain-containing linker protein 1 OS=Gallus gallus GN=CLIP1 PE=2 SV=1	tr|H9KAS0|H9KAS0_APIME:Uncharacterized protein OS=Apis mellifera PE=4 SV=1	gi|571517951|ref|XP_006560512.1|:PREDICTED: CAP-Gly domain-containing linker protein 1-like isoform X8 [Apis mellifera]
APICC_05661	GO:0003824; catalytic activity; Molecular Function GO:0004930; G-protein coupled receptor activity; Molecular Function GO:0007186; G-protein coupled receptor signaling pathway; Biological Process GO:0008080; N-acetyltransferase activity; Molecular Function GO:0016021; integral to membrane; Cellular Component GO:0051536; iron-sulfur cluster binding; Molecular Function	IPR000182; GNAT domain IPR000276; G protein-coupled receptor, rhodopsin-like IPR003994; Prefoldin-related, ubiquitously expressed transcript IPR006638; Elongator protein 3/MiaB/NifB IPR007197; Radical SAM IPR017452; GPCR, rhodopsin-like, 7TM	K07739 elongator complex protein 3 [EC:2.3.1.48] | (RefSeq) probable elongator complex protein 3	[BK] KOG2535 RNA polymerase II elongator complex, subunit ELP3/histone acetyltransferase	sp|Q9VQZ6|ELP3_DROME:Probable elongator complex protein 3 OS=Drosophila melanogaster GN=Elp3 PE=2 SV=1	tr|H9KL96|H9KL96_APIME:Uncharacterized protein (Fragment) OS=Apis mellifera GN=LOC100576866 PE=4 SV=1	gi|572263105|ref|XP_006609768.1|:PREDICTED: probable elongator complex protein 3-like [Apis dorsata]
APICC_07624	GO:0004146; dihydrofolate reductase activity; Molecular Function GO:0004611; phosphoenolpyruvate carboxykinase activity; Molecular Function GO:0005525; GTP binding; Molecular Function GO:0006094; gluconeogenesis; Biological Process GO:0006545; glycine biosynthetic process; Biological Process GO:0009165; nucleotide biosynthetic process; Biological Process GO:0016491; oxidoreductase activity; Molec…	IPR008209; Phosphoenolpyruvate carboxykinase, GTP-utilising IPR008335; Eukaryotic molybdopterin oxidoreductase IPR012259; Dihydrofolate reductase	K01596 phosphoenolpyruvate carboxykinase (GTP) [EC:4.1.1.32] | (RefSeq) Pepck; phosphoenolpyruvate carboxykinase	[C] KOG3749 Phosphoenolpyruvate carboxykinase	sp|P20007|PCKG_DROME:Phosphoenolpyruvate carboxykinase [GTP] OS=Drosophila melanogaster GN=Pepck PE=2 SV=2	tr|H9KGL3|H9KGL3_APIME:Uncharacterized protein OS=Apis mellifera GN=Pepck PE=3 SV=1	gi|328779712|ref|XP_396295.3|:PREDICTED: phosphoenolpyruvate carboxykinase [GTP] isoformX1 [Apis mellifera]
APICC_02963	GO:0004993; serotonin receptor activity; Molecular Function GO:0005515; protein binding; Molecular Function GO:0005887; integral to plasma membrane; Cellular Component GO:0006457; protein folding; Biological Process GO:0007186; G-protein coupled receptor signaling pathway; Biological Process GO:0007268; synaptic transmission; Biological Process GO:0032098; regulation of appetite; Biological Proce…	IPR001179; Peptidyl-prolyl cis-trans isomerase, FKBP-type, domain IPR001440; Tetratricopeptide TPR-1 IPR001520; 5-Hydroxytryptamine 4 receptor IPR013026; Tetratricopeptide repeat-containing domain IPR019734; Tetratricopeptide repeat IPR023566; Peptidyl-prolyl cis-trans isomerase, FKBP-type	K09572 FK506-binding protein 6 [EC:5.2.1.8] | (RefSeq) inactive peptidyl-prolyl cis-trans isomerase FKBP6	[O] KOG0543 FKBP-type peptidyl-prolyl cis-trans isomerase	sp|A6QQ71|FKBP6_BOVIN:Peptidyl-prolyl cis-trans isomerase FKBP6 OS=Bos taurus GN=FKBP6 PE=2 SV=1	tr|E2C0E2|E2C0E2_HARSA:FK506-binding protein 6 OS=Harpegnathos saltator GN=EAI_06270 PE=4 SV=1	gi|380011778|ref|XP_003689972.1|:PREDICTED: inactive peptidyl-prolyl cis-trans isomerase FKBP6 isoform X1 [Apis florea]
APICC_02964	GO:0005634; nucleus; Cellular Component GO:0008270; zinc ion binding; Molecular Function GO:0046872; metal ion binding; Molecular Function	IPR004058; Zeta tubulin IPR007087; Zinc finger, C2H2 IPR012934; Zinc finger, AD-type IPR015880; Zinc finger, C2H2-like	no KO assigned | (RefSeq) zinc finger protein 629-like	[R] KOG1721 FOG: Zn-finger	sp|A2VDQ7|ZN420_BOVIN:Zinc finger protein 420 OS=Bos taurus GN=ZNF420 PE=2 SV=1	tr|H9KAX7|H9KAX7_APIME:Uncharacterized protein OS=Apis mellifera GN=Ame.21038 PE=4 SV=1	gi|332800995|ref|NP_001193898.1|:zinc finger protein 629-like [Apis mellifera]
APICC_06412	GO:0007186; G-protein coupled receptor signaling pathway; Biological Process GO:0016021; integral to membrane; Cellular Component	IPR009126; Cholecystokinin receptor	no KO assigned | (RefSeq) transient-receptor-potential-like protein	-	-	tr|E2C0E0|E2C0E0_HARSA:Transient receptor potential-gamma protein OS=Harpegnathos saltator GN=EAI_06268 PE=4 SV=1	gi|572267637|ref|XP_006611887.1|:PREDICTED: uncharacterized protein LOC102675681 [Apis dorsata]
APICC_08069	GO:0003824; catalytic activity; Molecular Function GO:0005351; sugar:hydrogen symporter activity; Molecular Function GO:0008152; metabolic process; Biological Process GO:0009401; phosphoenolpyruvate-dependent sugar phosphotransferase system; Biological Process GO:0019534; toxin transporter activity; Molecular Function	IPR000873; AMP-dependent synthetase/ligase IPR004355; Type IV secretion system CagA exotoxin IPR005698; Phosphotransferase system, phosphocarrier HPr protein IPR020459; AMP-binding IPR025110; AMP-binding enzyme C-terminal domain	K00666 fatty-acyl-CoA synthase [EC:6.2.1.-] | (RefSeq) acyl-CoA synthetase family member 2, mitochondrial	[I] KOG1177 Long chain fatty acid acyl-CoA ligase	sp|Q4R4Z9|ACSF2_MACFA:Acyl-CoA synthetase family member 2, mitochondrial OS=Macaca fascicularis GN=ACSF2 PE=2 SV=1	tr|E9JDE7|E9JDE7_SOLIN:Putative uncharacterized protein (Fragment) OS=Solenopsis invicta GN=SINV_03580 PE=4 SV=1	gi|751239176|ref|XP_011173564.1|:PREDICTED: acyl-CoA synthetase family member 2, mitochondrial [Solenopsis invicta]
APICC_09395	GO:0003677; DNA binding; Molecular Function GO:0006281; DNA repair; Biological Process	IPR002008; DNA polymerase, family X, beta-like	no KO assigned | (RefSeq) uncharacterized LOC100647612	-	sp|Q9QYX7|PCLO_MOUSE:Protein piccolo OS=Mus musculus GN=Pclo PE=1 SV=4	tr|F4X352|F4X352_ACREC:Putative uncharacterized protein OS=Acromyrmex echinatior GN=G5I_12743 PE=4 SV=1	gi|380011761|ref|XP_003689965.1|:PREDICTED: uncharacterized protein LOC100867304 [Apis florea]
APICC_00264	GO:0000166; nucleotide binding; Molecular Function GO:0003824; catalytic activity; Molecular Function GO:0004825; methionine-tRNA ligase activity; Molecular Function GO:0005524; ATP binding; Molecular Function GO:0005737; cytoplasm; Cellular Component GO:0005992; trehalose biosynthetic process; Biological Process GO:0006431; methionyl-tRNA aminoacylation; Biological Process	IPR001830; Glycosyl transferase, family 20 IPR003337; Trehalose-phosphatase IPR014758; Methionyl-tRNA synthetase	K16055 trehalose 6-phosphate synthase/phosphatase [EC:2.4.1.15 3.1.3.12] | (RefSeq) Tps1; alpha,alpha-trehalose-phosphate synthase [UDP-forming]	[G] KOG1050 Trehalose-6-phosphate synthase component TPS1 and related subunits	sp|Q54K57|TPSA_DICDI:Alpha,alpha-trehalose-phosphate synthase [UDP-forming] A OS=Dictyostelium discoideum GN=tpsA PE=2 SV=1	tr|H9K6Q2|H9K6Q2_APIME:Uncharacterized protein (Fragment) OS=Apis mellifera GN=Tps1 PE=4 SV=1	gi|572305896|ref|XP_006618858.1|:PREDICTED: alpha,alpha-trehalose-phosphate synthase [UDP-forming] A-like isoform X1 [Apis dorsata]
APICC_03439	GO:0004499; N,N-dimethylaniline monooxygenase activity; Molecular Function GO:0005515; protein binding; Molecular Function GO:0055114; oxidation-reduction process; Biological Process	IPR002253; Flavin monooxygenase (FMO) 1 IPR003598; Immunoglobulin subtype 2 IPR003599; Immunoglobulin subtype IPR007110; Immunoglobulin-like domain	no KO assigned | (RefSeq) Down syndrome cell adhesion molecule-like protein Dscam2	[T] KOG3510 FOG: Immunoglobulin C-2 Type/fibronectin type III domains	sp|Q9VS29|DSCL_DROME:Down syndrome cell adhesion molecule-like protein Dscam2 OS=Drosophila melanogaster GN=Dscam2 PE=2 SV=3	tr|Q0PCG0|Q0PCG0_APIME:Cell adhesion molecule AbsCAM-Ig7B OS=Apis mellifera GN=AbsCAM-Ig7B PE=2 SV=1	gi|112732546|dbj|BAF03050.1|:cell adhesion molecule AbsCAM-Ig7B [Apis mellifera]
APICC_03440	GO:0003677; DNA binding; Molecular Function GO:0003824; catalytic activity; Molecular Function GO:0004970; ionotropic glutamate receptor activity; Molecular Function GO:0005234; extracellular-glutamate-gated ion channel activity; Molecular Function GO:0005524; ATP binding; Molecular Function GO:0006260; DNA replication; Biological Process GO:0006629; lipid metabolic process; Biological Process GO…	IPR000734; Lipase IPR001208; Mini-chromosome maintenance, DNA-dependent ATPase IPR001320; Ionotropic glutamate receptor IPR013818; Lipase, N-terminal	K05313 glutamate receptor, ionotropic, invertebrate | (RefSeq) glutamate receptor ionotropic, kainate 2-like	-	sp|Q64425|LIPP_MYOCO:Pancreatic triacylglycerol lipase (Fragment) OS=Myocastor coypus GN=PNLIP PE=2 SV=1	tr|H9KCL0|H9KCL0_APIME:Uncharacterized protein OS=Apis mellifera PE=4 SV=1	gi|571532629|ref|XP_006558189.1|:PREDICTED: glutamate receptor ionotropic, kainate 2-like [Apis mellifera]
APICC_03441	-	IPR000839; Porin, Oms28 type IPR020478; AT hook-like	no KO assigned | (RefSeq) uncharacterized LOC105665854	-	-	tr|H9KC37|H9KC37_APIME:Uncharacterized protein OS=Apis mellifera PE=4 SV=1	gi|307174677|gb|EFN65060.1|:hypothetical protein EAG_12947 [Camponotus floridanus]
APICC_05445	GO:0004842; ubiquitin-protein ligase activity; Molecular Function GO:0005515; protein binding; Molecular Function GO:0007155; cell adhesion; Biological Process GO:0008270; zinc ion binding; Molecular Function GO:0016567; protein ubiquitination; Biological Process GO:0019058; viral infectious cycle; Biological Process GO:0019062; viral attachment to host cell; Biological Process GO:0046872; metal …	IPR000433; Zinc finger, ZZ-type IPR000931; Adenovirus fibre protein IPR002110; Ankyrin repeat IPR010606; Mib-herc2 IPR020683; Ankyrin repeat-containing domain	K10645 E3 ubiquitin-protein ligase mind-bomb [EC:2.3.2.27] | (RefSeq) E3 ubiquitin-protein ligase MIB1	[R] KOG4582 Uncharacterized conserved protein, contains ZZ-type Zn-finger	sp|Q9VUX2|MIB_DROME:E3 ubiquitin-protein ligase mind-bomb OS=Drosophila melanogaster GN=mib1 PE=1 SV=3	tr|H9K9I1|H9K9I1_APIME:Uncharacterized protein OS=Apis mellifera GN=Ame.7177 PE=4 SV=1	gi|572265247|ref|XP_006610764.1|:PREDICTED: E3 ubiquitin-protein ligase mind-bomb-like [Apis dorsata]
APICC_06689	GO:0003700; sequence-specific DNA binding transcription factor activity; Molecular Function GO:0005021; vascular endothelial growth factor-activated receptor activity; Molecular Function GO:0005524; ATP binding; Molecular Function GO:0005887; integral to plasma membrane; Cellular Component GO:0006355; regulation of transcription, DNA-dependent; Biological Process GO:0006468; protein phosphorylati…	IPR001356; Homeobox domain IPR009137; Tyrosine-protein kinase, vascular endothelial growth factor receptor 3 (VEGFR3), N-terminal IPR013847; POU domain IPR020479; Homeodomain, metazoa	K09324 homeobox protein goosecoid | (RefSeq) Gsc; homeobox protein goosecoid	[R] KOG0490 Transcription factor, contains HOX domain	sp|P54366|GSC_DROME:Homeobox protein goosecoid OS=Drosophila melanogaster GN=Gsc PE=2 SV=1	tr|H9K6H9|H9K6H9_APIME:Uncharacterized protein OS=Apis mellifera GN=Gsc PE=3 SV=1	gi|572305890|ref|XP_006618855.1|:PREDICTED: homeobox protein goosecoid-like [Apis dorsata]
APICC_09745	GO:0004957; prostaglandin E receptor activity; Molecular Function GO:0005515; protein binding; Molecular Function GO:0007186; G-protein coupled receptor signaling pathway; Biological Process GO:0016021; integral to membrane; Cellular Component	IPR000708; Prostanoid EP1 receptor IPR003598; Immunoglobulin subtype 2 IPR003599; Immunoglobulin subtype IPR003961; Fibronectin, type III IPR007110; Immunoglobulin-like domain IPR013098; Immunoglobulin I-set	no KO assigned | (RefSeq) Down syndrome cell adhesion molecule-like protein Dscam2	[T] KOG3510 FOG: Immunoglobulin C-2 Type/fibronectin type III domains	sp|Q9VS29|DSCL_DROME:Down syndrome cell adhesion molecule-like protein Dscam2 OS=Drosophila melanogaster GN=Dscam2 PE=2 SV=3	tr|H9KG00|H9KG00_APIME:Uncharacterized protein OS=Apis mellifera PE=4 SV=1	gi|307201299|gb|EFN81146.1|:Down syndrome cell adhesion molecule, partial [Harpegnathos saltator]
APICC_00932	GO:0005524; ATP binding; Molecular Function GO:0015197; peptide transporter activity; Molecular Function GO:0015833; peptide transport; Biological Process GO:0016020; membrane; Cellular Component	IPR013305; ABC transporter, ABCB2	-	-	-	-	-
APICC_01759	GO:0003677; DNA binding; Molecular Function	IPR001025; Bromo adjacent homology (BAH) domain IPR008378; Ubiquitous surface protein IPR013847; POU domain IPR020478; AT hook-like	no KO assigned | (RefSeq) GB11594; uncharacterized LOC411986	[K] KOG1886 BAH domain proteins	sp|Q3LHL9|WGE_DROME:Protein winged eye OS=Drosophila melanogaster GN=wge PE=1 SV=1	tr|H9K374|H9K374_APIME:Uncharacterized protein OS=Apis mellifera PE=4 SV=1	gi|572316529|ref|XP_006623889.1|:PREDICTED: uncharacterized protein LOC102677948, partial [Apis dorsata]
APICC_02756	GO:0005922; connexon complex; Cellular Component GO:0007154; cell communication; Biological Process	IPR002266; Gap junction alpha-8 protein (Cx50) IPR006643; ZASP	no KO assigned | (RefSeq) GB10995; PDZ and LIM domain protein Zasp-like	-	sp|A1ZA47|ZASP_DROME:PDZ and LIM domain protein Zasp OS=Drosophila melanogaster GN=Zasp52 PE=1 SV=2	tr|H9K1G5|H9K1G5_APIME:Uncharacterized protein OS=Apis mellifera GN=LOC725594 PE=4 SV=1	gi|328784406|ref|XP_001121420.2|:PREDICTED: AP2-associated protein kinase 1-like isoform X1 [Apis mellifera]
APICC_02761	GO:0004672; protein kinase activity; Molecular Function GO:0004713; protein tyrosine kinase activity; Molecular Function GO:0005515; protein binding; Molecular Function GO:0005524; ATP binding; Molecular Function GO:0006468; protein phosphorylation; Biological Process	IPR000719; Protein kinase domain IPR001245; Serine-threonine/tyrosine-protein kinase catalytic domain IPR002290; Serine/threonine- / dual specificity protein kinase, catalytic domain IPR003598; Immunoglobulin subtype 2 IPR003599; Immunoglobulin subtype IPR003961; Fibronectin, type III IPR007110; Immunoglobulin-like domain IPR009149; BR22 IPR013098; Immunoglobulin I-set IPR020635; Tyrosine-protein…	no KO assigned | (RefSeq) titin homolog	[T] KOG3510 FOG: Immunoglobulin C-2 Type/fibronectin type III domains	sp|P29294|MYLK_RABIT:Myosin light chain kinase, smooth muscle OS=Oryctolagus cuniculus GN=MYLK PE=1 SV=2	tr|H9KTS7|H9KTS7_APIME:Uncharacterized protein OS=Apis mellifera PE=4 SV=1	gi|572306393|ref|XP_006619088.1|:PREDICTED: titin-like [Apis dorsata]
APICC_06254	GO:0004980; melanocyte-stimulating hormone receptor activity; Molecular Function GO:0007186; G-protein coupled receptor signaling pathway; Biological Process GO:0016021; integral to membrane; Cellular Component GO:0016491; oxidoreductase activity; Molecular Function GO:0055114; oxidation-reduction process; Biological Process	IPR000761; Melanocyte-stimulating hormone receptor IPR005097; Saccharopine dehydrogenase / Homospermidine synthase IPR007698; Alanine dehydrogenase/PNT, NAD(H)-binding domain IPR007886; Alanine dehydrogenase/pyridine nucleotide transhydrogenase, N-terminal	K14157 alpha-aminoadipic semialdehyde synthase [EC:1.5.1.8 1.5.1.9] | (RefSeq) LKR; alpha-aminoadipic semialdehyde synthase, mitochondrial	[E] KOG0172 Lysine-ketoglutarate reductase/saccharopine dehydrogenase	sp|A8E657|AASS_BOVIN:Alpha-aminoadipic semialdehyde synthase, mitochondrial OS=Bos taurus GN=AASS PE=2 SV=1	tr|H9K6N4|H9K6N4_APIME:Uncharacterized protein (Fragment) OS=Apis mellifera GN=LKR PE=4 SV=1	gi|572306365|ref|XP_006619075.1|:PREDICTED: alpha-aminoadipic semialdehyde synthase, mitochondrial-like [Apis dorsata]
APICC_06260	-	IPR000533; Tropomyosin	no KO assigned | (RefSeq) SEC14 domain and spectrin repeat-containing protein 1-B	-	sp|Q80UK0|SESD1_MOUSE:SEC14 domain and spectrin repeat-containing protein 1 OS=Mus musculus GN=Sestd1 PE=2 SV=1	tr|H9JYN7|H9JYN7_APIME:Uncharacterized protein OS=Apis mellifera GN=Ame.27335 PE=4 SV=1	gi|571539411|ref|XP_006564376.1|:PREDICTED: titin isoform X14 [Apis mellifera]
APICC_08073	-	IPR023265; Aquaporin 12	no KO assigned | (RefSeq) GB11756; uncharacterized LOC725260	-	-	tr|H9K3N9|H9K3N9_APIME:Uncharacterized protein OS=Apis mellifera PE=4 SV=1	gi|572308520|ref|XP_006620082.1|:PREDICTED: uncharacterized protein LOC102676477 isoform X3 [Apis dorsata]
APICC_09440	GO:0005515; protein binding; Molecular Function GO:0005576; extracellular region; Cellular Component GO:0006814; sodium ion transport; Biological Process GO:0006885; regulation of pH; Biological Process GO:0015385; sodium:hydrogen antiporter activity; Molecular Function GO:0016021; integral to membrane; Cellular Component GO:0030414; peptidase inhibitor activity; Molecular Function	IPR001953; Na+/H+ exchanger, isoform 2 (NHE2) IPR003961; Fibronectin, type III IPR008197; Whey acidic protein-type 4-disulphide core	no KO assigned | (RefSeq) anosmin-1	[W] KOG4802 Adhesion-type protein	sp|P23352|KALM_HUMAN:Anosmin-1 OS=Homo sapiens GN=KAL1 PE=1 SV=3	tr|H9KB94|H9KB94_APIME:Uncharacterized protein OS=Apis mellifera GN=Ame.17551 PE=4 SV=1	gi|571539246|ref|XP_006564336.1|:PREDICTED: anosmin-1-like isoform X3 [Apis mellifera]
APICC_09807	GO:0005515; protein binding; Molecular Function	IPR000533; Tropomyosin IPR003598; Immunoglobulin subtype 2 IPR003599; Immunoglobulin subtype IPR007110; Immunoglobulin-like domain IPR013098; Immunoglobulin I-set IPR018159; Spectrin/alpha-actinin	K12567 titin [EC:2.7.11.1] | (RefSeq) titin	-	sp|O01761|UNC89_CAEEL:Muscle M-line assembly protein unc-89 OS=Caenorhabditis elegans GN=unc-89 PE=1 SV=3	tr|H9KDS5|H9KDS5_APIME:Uncharacterized protein OS=Apis mellifera PE=4 SV=1	gi|571539379|ref|XP_006564367.1|:PREDICTED: titin isoform X5 [Apis mellifera]
APICC_10108	GO:0005249; voltage-gated potassium channel activity; Molecular Function GO:0005515; protein binding; Molecular Function GO:0006813; potassium ion transport; Biological Process GO:0008076; voltage-gated potassium channel complex; Cellular Component	IPR003598; Immunoglobulin subtype 2 IPR003599; Immunoglobulin subtype IPR003961; Fibronectin, type III IPR004053; Potassium channel, voltage dependent, Kv1.6 IPR007110; Immunoglobulin-like domain IPR013098; Immunoglobulin I-set	no KO assigned | (RefSeq) titin homolog	[Z] KOG0613 Projectin/twitchin and related proteins	sp|A2ASS6|TITIN_MOUSE:Titin OS=Mus musculus GN=Ttn PE=1 SV=1	tr|H9KQ39|H9KQ39_APIME:Uncharacterized protein OS=Apis mellifera PE=4 SV=1	gi|572306383|ref|XP_006619084.1|:PREDICTED: muscle M-line assembly protein unc-89-like [Apis dorsata]
APICC_01096	GO:0004252; serine-type endopeptidase activity; Molecular Function GO:0005044; scavenger receptor activity; Molecular Function GO:0006508; proteolysis; Biological Process GO:0008236; serine-type peptidase activity; Molecular Function GO:0016020; membrane; Cellular Component	IPR001190; SRCR domain IPR001254; Peptidase S1 IPR008256; Peptidase S1B, glutamyl endopeptidase I	no KO assigned | (RefSeq) trypsin-7	[E] KOG3627 Trypsin	sp|Q05319|STUB_DROME:Serine proteinase stubble OS=Drosophila melanogaster GN=Sb PE=2 SV=2	tr|H9K2C1|H9K2C1_APIME:Uncharacterized protein OS=Apis mellifera GN=SPH42 PE=3 SV=1	gi|572316441|ref|XP_006623846.1|:PREDICTED: serine proteinase stubble-like isoform X1 [Apis dorsata]
APICC_01097	GO:0004252; serine-type endopeptidase activity; Molecular Function GO:0004499; N,N-dimethylaniline monooxygenase activity; Molecular Function GO:0006508; proteolysis; Biological Process GO:0055114; oxidation-reduction process; Biological Process	IPR001254; Peptidase S1 IPR002253; Flavin monooxygenase (FMO) 1 IPR024161; Zinc finger, nanos-type	no KO assigned | (RefSeq) coagulation factor X-like	[E] KOG3627 Trypsin	sp|Q05319|STUB_DROME:Serine proteinase stubble OS=Drosophila melanogaster GN=Sb PE=2 SV=2	tr|H9KBA5|H9KBA5_APIME:Uncharacterized protein OS=Apis mellifera GN=LOC100576326 PE=3 SV=1	gi|572316439|ref|XP_006623845.1|:PREDICTED: transmembrane protease serine 2-like isoform X2 [Apis dorsata]
APICC_01098	GO:0005515; protein binding; Molecular Function	IPR000210; BTB/POZ-like IPR000839; Porin, Oms28 type IPR013069; BTB/POZ	no KO assigned | (RefSeq) zinc finger and BTB domain-containing protein 20	-	sp|P17789|TTKB_DROME:Protein tramtrack, beta isoform OS=Drosophila melanogaster GN=ttk PE=1 SV=2	tr|H9KC38|H9KC38_APIME:Uncharacterized protein OS=Apis mellifera PE=4 SV=1	gi|571541467|ref|XP_006558259.1|:PREDICTED: zinc finger and BTB domain-containing protein 20-like isoform X1 [Apis mellifera]
APICC_01106	GO:0008080; N-acetyltransferase activity; Molecular Function GO:0016747; transferase activity, transferring acyl groups other than amino-acyl groups; Molecular Function	IPR000182; GNAT domain IPR013653; FR47-like IPR023277; Aquaporin 8	no KO assigned | (RefSeq) GB11532; uncharacterized LOC413002	-	-	tr|H9K311|H9K311_APIME:Uncharacterized protein OS=Apis mellifera GN=LOC413002 PE=4 SV=1	gi|572316455|ref|XP_006623853.1|:PREDICTED: uncharacterized protein LOC102673624 isoform X1 [Apis dorsata]
APICC_07048	GO:0008080; N-acetyltransferase activity; Molecular Function GO:0016747; transferase activity, transferring acyl groups other than amino-acyl groups; Molecular Function	IPR000182; GNAT domain IPR013653; FR47-like IPR023277; Aquaporin 8	no KO assigned | (RefSeq) GB11532; uncharacterized LOC413002	-	-	tr|H9K311|H9K311_APIME:Uncharacterized protein OS=Apis mellifera GN=LOC413002 PE=4 SV=1	gi|571541541|ref|XP_006558275.1|:PREDICTED: uncharacterized protein LOC413002 isoform X2 [Apis mellifera]
APICC_00526	GO:0000786; nucleosome; Cellular Component GO:0003677; DNA binding; Molecular Function GO:0003697; single-stranded DNA binding; Molecular Function GO:0005634; nucleus; Cellular Component GO:0006260; DNA replication; Biological Process GO:0006334; nucleosome assembly; Biological Process	IPR000424; Primosome PriB/single-strand DNA-binding IPR001951; Histone H4 IPR011344; Single-strand DNA-binding	no KO assigned | (RefSeq) single-stranded DNA-binding protein, mitochondrial	[L] KOG1653 Single-stranded DNA-binding protein	sp|P54622|SSBP_DROME:Single-stranded DNA-binding protein, mitochondrial OS=Drosophila melanogaster GN=mtSSB PE=1 SV=2	tr|E2A4E2|E2A4E2_CAMFO:Single-stranded DNA-binding protein, mitochondrial OS=Camponotus floridanus GN=EAG_14272 PE=4 SV=1	gi|572310658|ref|XP_006621080.1|:PREDICTED: single-stranded DNA-binding protein, mitochondrial-like [Apis dorsata]
APICC_00528	GO:0006935; chemotaxis; Biological Process GO:0007186; G-protein coupled receptor signaling pathway; Biological Process GO:0016021; integral to membrane; Cellular Component GO:0016494; C-X-C chemokine receptor activity; Molecular Function	IPR000174; CXC chemokine receptor 1/2 IPR002076; GNS1/SUR4 membrane protein	K10203 elongation of very long chain fatty acids protein 6 [EC:2.3.1.199] | (RefSeq) elongation of very long chain fatty acids protein 6	[I] KOG3072 Long chain fatty acid elongase	sp|Q5ZJR8|ELOV6_CHICK:Elongation of very long chain fatty acids protein 6 OS=Gallus gallus GN=ELOVL6 PE=2 SV=1	tr|H9KPW7|H9KPW7_APIME:Uncharacterized protein OS=Apis mellifera GN=LOC725031 PE=4 SV=1	gi|328793246|ref|XP_003251850.1|:PREDICTED: elongation of very long chain fatty acids protein 6-like [Apis mellifera]
APICC_00912	GO:0004672; protein kinase activity; Molecular Function GO:0005524; ATP binding; Molecular Function GO:0006468; protein phosphorylation; Biological Process	IPR000533; Tropomyosin IPR000719; Protein kinase domain IPR002290; Serine/threonine- / dual specificity protein kinase, catalytic domain	K17541 SCY1-like protein 2 | (RefSeq) SCY1-like protein 2	[T] KOG2137 Protein kinase	sp|Q6P3W7|SCYL2_HUMAN:SCY1-like protein 2 OS=Homo sapiens GN=SCYL2 PE=1 SV=1	tr|H9KSW1|H9KSW1_APIME:Uncharacterized protein OS=Apis mellifera GN=LOC412446 PE=4 SV=1	gi|380027911|ref|XP_003697658.1|:PREDICTED: SCY1-like protein 2 [Apis florea]
APICC_00913	GO:0008237; metallopeptidase activity; Molecular Function GO:0008270; zinc ion binding; Molecular Function	IPR014782; Peptidase M1, membrane alanine aminopeptidase, N-terminal	no KO assigned | (RefSeq) uncharacterized LOC105187598	-	-	tr|F4W7K5|F4W7K5_ACREC:Putative uncharacterized protein OS=Acromyrmex echinatior GN=G5I_01421 PE=4 SV=1	gi|572308751|ref|XP_006620185.1|:PREDICTED: uncharacterized protein LOC102680011 [Apis dorsata]
APICC_00914	GO:0005515; protein binding; Molecular Function GO:0007155; cell adhesion; Biological Process GO:0008270; zinc ion binding; Molecular Function GO:0019058; viral infectious cycle; Biological Process GO:0019062; viral attachment to host cell; Biological Process GO:0046872; metal ion binding; Molecular Function	IPR000931; Adenovirus fibre protein IPR001841; Zinc finger, RING-type IPR018957; Zinc finger, C3HC4 RING-type	K11459 polycomb group RING finger protein 4 | (RefSeq) GB12807; serine-rich adhesin for platelets-like	[S] KOG2660 Locus-specific chromosome binding proteins	sp|P25916|BMI1_MOUSE:Polycomb complex protein BMI-1 OS=Mus musculus GN=Bmi1 PE=1 SV=1	tr|H9K6R2|H9K6R2_APIME:Uncharacterized protein OS=Apis mellifera GN=LOC413984 PE=4 SV=1	gi|572308757|ref|XP_006620188.1|:PREDICTED: GATA zinc finger domain-containing protein 7-like isoform X1 [Apis dorsata]
APICC_00924	GO:0003677; DNA binding; Molecular Function GO:0005525; GTP binding; Molecular Function GO:0006355; regulation of transcription, DNA-dependent; Biological Process GO:0007049; cell cycle; Biological Process	IPR000038; Cell division protein GTP binding IPR006197; Peptidase S24, LexA-like IPR023275; Aquaporin 3	K16943 septin 4 | (RefSeq) septin-2	[DZU] KOG2655 Septin family protein (P-loop GTPase)	sp|P28661|SEPT4_MOUSE:Septin-4 OS=Mus musculus GN=Sept4 PE=1 SV=1	tr|F4W8S0|F4W8S0_ACREC:Septin-4 OS=Acromyrmex echinatior GN=G5I_01852 PE=3 SV=1	gi|380027903|ref|XP_003697654.1|:PREDICTED: septin-2 isoform X4 [Apis florea]
APICC_00987	-	IPR001436; Alpha crystallin/Heat shock protein	no KO assigned | (RefSeq) GB12325; myb-like protein I	-	sp|P19814|TGON3_RAT:Trans-Golgi network integral membrane protein TGN38 OS=Rattus norvegicus GN=Ttgn1 PE=1 SV=1	tr|H9K5C6|H9K5C6_APIME:Uncharacterized protein OS=Apis mellifera GN=LOC551227 PE=4 SV=1	gi|572315227|ref|XP_006623268.1|:PREDICTED: protein PF14_0175-like [Apis dorsata]
APICC_01689	-	IPR008119; Dense granule Gra6 protein	-	-	-	tr|F4X5C7|F4X5C7_ACREC:Mariner Mos1 transposase OS=Acromyrmex echinatior GN=G5I_13556 PE=4 SV=1	gi|332017649|gb|EGI58341.1|:Mariner Mos1 transposase [Acromyrmex echinatior]
APICC_01825	GO:0005886; plasma membrane; Cellular Component GO:0006813; potassium ion transport; Biological Process GO:0015079; potassium ion transmembrane transporter activity; Molecular Function	IPR006036; Potassium uptake protein TrkA IPR010492; GINS complex, subunit Psf3 IPR021151; GINS complex	K10734 GINS complex subunit 3 | (RefSeq) DNA replication complex GINS protein PSF3	[S] KOG1106 Uncharacterized conserved protein	sp|Q08E12|PSF3_BOVIN:DNA replication complex GINS protein PSF3 OS=Bos taurus GN=GINS3 PE=2 SV=1	tr|E1ZVI3|E1ZVI3_CAMFO:DNA replication complex GINS protein PSF3 OS=Camponotus floridanus GN=EAG_08681 PE=4 SV=1	gi|350421649|ref|XP_003492911.1|:PREDICTED: DNA replication complex GINS protein PSF3 isoform X1 [Bombus impatiens]
APICC_01826	-	IPR006015; Universal stress protein A	-	-	-	-	-
APICC_03553	GO:0004252; serine-type endopeptidase activity; Molecular Function GO:0006508; proteolysis; Biological Process	IPR001254; Peptidase S1 IPR008107; Mycoplasma P48 major surface lipoprotein	no KO assigned | (RefSeq) trypsin-1	[E] KOG3627 Trypsin	sp|P00765|TRYP_ASTFL:Trypsin-1 OS=Astacus fluviatilis PE=1 SV=1	tr|H9K0F6|H9K0F6_APIME:Uncharacterized protein OS=Apis mellifera GN=LOC100576352 PE=3 SV=1	gi|572315241|ref|XP_006623275.1|:PREDICTED: transmembrane protease serine 9-like [Apis dorsata]
APICC_03785	GO:0006807; nitrogen compound metabolic process; Biological Process GO:0016491; oxidoreductase activity; Molecular Function GO:0055114; oxidation-reduction process; Biological Process	IPR004058; Zeta tubulin IPR005483; Carbamoyl-phosphate synthase large subunit, CPSase domain IPR006076; FAD dependent oxidoreductase	K18166 FAD-dependent oxidoreductase domain-containing protein 1 | (RefSeq) FAD-dependent oxidoreductase domain-containing protein 1	[R] KOG2853 Possible oxidoreductase	sp|Q6DCP1|FXRD1_XENLA:FAD-dependent oxidoreductase domain-containing protein 1 OS=Xenopus laevis GN=foxred1 PE=2 SV=1	tr|H9K7Z5|H9K7Z5_APIME:Uncharacterized protein OS=Apis mellifera GN=LOC552066 PE=4 SV=1	gi|572310588|ref|XP_006621048.1|:PREDICTED: LOW QUALITY PROTEIN: FAD-dependent oxidoreductase domain-containing protein 1-like [Apis dorsata]
APICC_04225	GO:0004930; G-protein coupled receptor activity; Molecular Function GO:0007186; G-protein coupled receptor signaling pathway; Biological Process GO:0016021; integral to membrane; Cellular Component	IPR008010; Membrane protein,Tapt1/CMV receptor IPR022335; G protein-coupled receptor 153	no KO assigned | (RefSeq) protein TAPT1 homolog	[S] KOG2490 Predicted membrane protein	sp|Q9VED0|TAPT1_DROME:Protein TAPT1 homolog OS=Drosophila melanogaster GN=CG7218 PE=2 SV=2	tr|F4W6N3|F4W6N3_ACREC:Protein TAPT1-like protein OS=Acromyrmex echinatior GN=G5I_00865 PE=4 SV=1	gi|380027838|ref|XP_003697622.1|:PREDICTED: protein TAPT1 homolog isoform X1 [Apis florea]
APICC_04226	GO:0005249; voltage-gated potassium channel activity; Molecular Function GO:0006813; potassium ion transport; Biological Process GO:0016021; integral to membrane; Cellular Component	IPR000884; Thrombospondin, type 1 repeat IPR004350; Potassium channel, voltage dependent, Kv2.1	no KO assigned | (RefSeq) GB19152; uncharacterized LOC551433	-	sp|Q700K0|SSPO_RAT:SCO-spondin OS=Rattus norvegicus GN=Sspo PE=2 SV=1	tr|H9KQ49|H9KQ49_APIME:Uncharacterized protein OS=Apis mellifera PE=4 SV=1	gi|571577259|ref|XP_623829.4|:PREDICTED: uncharacterized protein LOC551433 [Apis mellifera]
APICC_04315	GO:0004252; serine-type endopeptidase activity; Molecular Function GO:0006508; proteolysis; Biological Process GO:0007338; single fertilization; Biological Process	IPR001254; Peptidase S1 IPR001379; Egg lysin (Sperm-lysin)	K01769 guanylate cyclase, other [EC:4.6.1.2] | (RefSeq) GB10150; uncharacterized LOC413274	[E] KOG3627 Trypsin	sp|P03952|KLKB1_HUMAN:Plasma kallikrein OS=Homo sapiens GN=KLKB1 PE=1 SV=1	tr|H9KC33|H9KC33_APIME:Uncharacterized protein OS=Apis mellifera GN=SP29 PE=3 SV=1	gi|572315231|ref|XP_006623270.1|:PREDICTED: soluble guanylate cyclase 89Db-like isoform X2 [Apis dorsata]
APICC_05061	GO:0003723; RNA binding; Molecular Function GO:0005249; voltage-gated potassium channel activity; Molecular Function GO:0005634; nucleus; Cellular Component GO:0006813; potassium ion transport; Biological Process GO:0016020; membrane; Cellular Component GO:0042255; ribosome assembly; Biological Process	IPR002478; Pseudouridine synthase/archaeosine transglycosylase IPR003950; Potassium channel, voltage-dependent, ELK IPR005155; Ribosome biogenesis factor NIP7-like IPR016686; Ribosome biogenesis factor, NIP7	K07565 60S ribosome subunit biogenesis protein NIP7 | (RefSeq) 60S ribosome subunit biogenesis protein NIP7 homolog	[J] KOG3492 Ribosome biogenesis protein NIP7	sp|Q56P27|NIP7_PIG:60S ribosome subunit biogenesis protein NIP7 homolog OS=Sus scrofa GN=NIP7 PE=2 SV=1	tr|E2BWU0|E2BWU0_HARSA:60S ribosome subunit biogenesis protein NIP7 homolog OS=Harpegnathos saltator GN=EAI_11010 PE=3 SV=1	gi|572310578|ref|XP_006621043.1|:PREDICTED: 60S ribosome subunit biogenesis protein NIP7 homolog [Apis dorsata]
APICC_05199	GO:0003700; sequence-specific DNA binding transcription factor activity; Molecular Function GO:0003707; steroid hormone receptor activity; Molecular Function GO:0004871; signal transducer activity; Molecular Function GO:0005634; nucleus; Cellular Component GO:0006355; regulation of transcription, DNA-dependent; Biological Process GO:0007165; signal transduction; Biological Process GO:0008270; zin…	IPR000536; Nuclear hormone receptor, ligand-binding, core IPR001628; Zinc finger, nuclear hormone receptor-type IPR002211; Lymphocyte-specific protein	K08704 hepatocyte nuclear factor 4 | (RefSeq) transcription factor HNF-4 homolog	[K] KOG4215 Hepatocyte nuclear factor 4 and similar steroid hormone receptors	sp|P49866|HNF4_DROME:Transcription factor HNF-4 homolog OS=Drosophila melanogaster GN=Hnf4 PE=2 SV=2	tr|D6WSJ2|D6WSJ2_TRICA:Hepatocyte nuclear factor 4 OS=Tribolium castaneum GN=Hnf4 PE=3 SV=1	gi|572316411|ref|XP_006623831.1|:PREDICTED: transcription factor HNF-4 homolog isoform X3 [Apis dorsata]
APICC_05200	GO:0003700; sequence-specific DNA binding transcription factor activity; Molecular Function GO:0003707; steroid hormone receptor activity; Molecular Function GO:0004470; malic enzyme activity; Molecular Function GO:0005634; nucleus; Cellular Component GO:0006108; malate metabolic process; Biological Process GO:0006355; regulation of transcription, DNA-dependent; Biological Process GO:0016619; mal…	IPR000536; Nuclear hormone receptor, ligand-binding, core IPR001891; Malic oxidoreductase	K08704 hepatocyte nuclear factor 4 | (RefSeq) hepatocyte nuclear factor 4-gamma	[K] KOG4215 Hepatocyte nuclear factor 4 and similar steroid hormone receptors	sp|P49866|HNF4_DROME:Transcription factor HNF-4 homolog OS=Drosophila melanogaster GN=Hnf4 PE=2 SV=2	tr|E2C293|E2C293_HARSA:Transcription factor HNF-4-like protein OS=Harpegnathos saltator GN=EAI_00983 PE=3 SV=1	gi|572316411|ref|XP_006623831.1|:PREDICTED: transcription factor HNF-4 homolog isoform X3 [Apis dorsata]
APICC_05710	GO:0004965; G-protein coupled GABA receptor activity; Molecular Function GO:0005247; voltage-gated chloride channel activity; Molecular Function GO:0006821; chloride transport; Biological Process GO:0007186; G-protein coupled receptor signaling pathway; Biological Process GO:0016020; membrane; Cellular Component GO:0016021; integral to membrane; Cellular Component GO:0030554; adenyl nucleotide bi…	IPR000644; CBS domain IPR001807; Chloride channel, voltage gated IPR002455; GPCR, family 3, gamma-aminobutyric acid receptor, type B	K05012 chloride channel 3/4/5 | (RefSeq) H(+)/Cl(-) exchange transporter 3	[P] KOG0475 Cl- channel CLC-3 and related proteins (CLC superfamily)	sp|O18894|CLCN3_RABIT:H(+)/Cl(-) exchange transporter 3 OS=Oryctolagus cuniculus GN=CLCN3 PE=2 SV=3	tr|H9KAH9|H9KAH9_APIME:Uncharacterized protein OS=Apis mellifera GN=LOC409144 PE=4 SV=1	gi|572308747|ref|XP_006620183.1|:PREDICTED: H(+)/Cl(-) exchange transporter 3-like isoform X1 [Apis dorsata]
APICC_06681	GO:0004930; G-protein coupled receptor activity; Molecular Function GO:0007186; G-protein coupled receptor signaling pathway; Biological Process GO:0016021; integral to membrane; Cellular Component GO:0045028; G-protein coupled purinergic nucleotide receptor activity; Molecular Function	IPR000276; G protein-coupled receptor, rhodopsin-like IPR005466; P2Y14 purinoceptor IPR017452; GPCR, rhodopsin-like, 7TM	K04134 muscarinic acetylcholine receptor | (RefSeq) probable muscarinic acetylcholine receptor gar-2	[R] KOG3656 FOG: 7 transmembrane receptor	sp|Q09388|ACM2_CAEEL:Probable muscarinic acetylcholine receptor gar-2 OS=Caenorhabditis elegans GN=gar-2 PE=2 SV=3	tr|H9KBP6|H9KBP6_APIME:Uncharacterized protein OS=Apis mellifera GN=LOC412011 PE=3 SV=1	gi|572315223|ref|XP_006623266.1|:PREDICTED: probable muscarinic acetylcholine receptor gar-2-like [Apis dorsata]
APICC_06767	GO:0004499; N,N-dimethylaniline monooxygenase activity; Molecular Function GO:0055114; oxidation-reduction process; Biological Process	IPR002254; Flavin monooxygenase (FMO) 2	no KO assigned | (RefSeq) histone-lysine N-methyltransferase SETMAR-like	-	-	tr|E2BQZ0|E2BQZ0_HARSA:Histone-lysine N-methyltransferase SETMAR (Fragment) OS=Harpegnathos saltator GN=EAI_05035 PE=4 SV=1	gi|307202546|gb|EFN81893.1|:Histone-lysine N-methyltransferase SETMAR, partial [Harpegnathos saltator]
APICC_06768	GO:0004890; GABA-A receptor activity; Molecular Function GO:0005216; ion channel activity; Molecular Function GO:0006811; ion transport; Biological Process GO:0016020; membrane; Cellular Component GO:0016021; integral to membrane; Cellular Component	IPR001390; Gamma-aminobutyric-acid A receptor, alpha subunit IPR006028; Gamma-aminobutyric acid A receptor IPR006029; Neurotransmitter-gated ion-channel transmembrane domain IPR006201; Neurotransmitter-gated ion-channel	K05175 gamma-aminobutyric acid receptor subunit alpha | (RefSeq) Amel_8916, GB10798; cys-loop ligand-gated ion channel subunit 8916	[T] KOG3642 GABA receptor	sp|Q24352|GBRAL_DROME:Gamma-aminobutyric acid receptor alpha-like OS=Drosophila melanogaster GN=Grd PE=1 SV=1	tr|Q0GQQ6|Q0GQQ6_APIME:Cys-loop ligand-gated ion channel subunit OS=Apis mellifera PE=2 SV=1	gi|572310656|ref|XP_006621079.1|:PREDICTED: gamma-aminobutyric acid receptor alpha-like [Apis dorsata]
APICC_06956	GO:0000122; negative regulation of transcription from RNA polymerase II promoter; Biological Process GO:0004861; cyclin-dependent protein serine/threonine kinase inhibitor activity; Molecular Function GO:0005515; protein binding; Molecular Function GO:0005634; nucleus; Cellular Component GO:0005737; cytoplasm; Cellular Component GO:0017069; snRNA binding; Molecular Function	IPR001660; Sterile alpha motif domain IPR021129; Sterile alpha motif, type 1 IPR024872; HEXIM	no KO assigned | (RefSeq) SKIP; SAM and SH3 domain-containing protein 1	[R] KOG4384 Uncharacterized SAM domain protein	sp|Q3V1H9|SAMD5_MOUSE:Sterile alpha motif domain-containing protein 5 OS=Mus musculus GN=Samd5 PE=2 SV=1	tr|H9K9X2|H9K9X2_APIME:Uncharacterized protein OS=Apis mellifera PE=4 SV=1	gi|383854124|ref|XP_003702572.1|:PREDICTED: sterile alpha motif domain-containing protein 5-like [Megachile rotundata]
APICC_07309	GO:0005515; protein binding; Molecular Function GO:0006814; sodium ion transport; Biological Process GO:0006885; regulation of pH; Biological Process GO:0015385; sodium:hydrogen antiporter activity; Molecular Function GO:0016021; integral to membrane; Cellular Component GO:0055085; transmembrane transport; Biological Process	IPR001368; TNFR/NGFR cysteine-rich region IPR004709; Na+/H+ exchanger	K16679 wengen | (RefSeq) wgn; tumor necrosis factor receptor superfamily member wengen	-	-	tr|H9K4F1|H9K4F1_APIME:Uncharacterized protein OS=Apis mellifera GN=wgn PE=4 SV=1	gi|328775833|ref|XP_001122675.2|:PREDICTED: uncharacterized protein LOC726958 [Apis mellifera]
APICC_07311	-	-	no KO assigned | (RefSeq) uncharacterized LOC102655132	-	-	tr|E0W4J2|E0W4J2_PEDHC:Putative uncharacterized protein OS=Pediculus humanus subsp. corporis GN=Phum_PHUM621780 PE=4 SV=1	gi|571579006|ref|XP_006572560.1|:PREDICTED: uncharacterized protein LOC102655132, partial [Apis mellifera]
APICC_07382	GO:0003924; GTPase activity; Molecular Function GO:0004871; signal transducer activity; Molecular Function GO:0005525; GTP binding; Molecular Function GO:0006184; GTP catabolic process; Biological Process GO:0007186; G-protein coupled receptor signaling pathway; Biological Process GO:0019001; guanyl nucleotide binding; Molecular Function GO:0031683; G-protein beta/gamma-subunit complex binding; M…	IPR001019; Guanine nucleotide binding protein (G-protein), alpha subunit IPR002976; Plant G-protein, alpha subunit	K04534 guanine nucleotide-binding protein G(o) subunit alpha | (RefSeq) guanine nucleotide-binding protein G(o) subunit alpha	[DT] KOG0082 G-protein alpha subunit (small G protein superfamily)	sp|P38404|GNAO_LOCMI:Guanine nucleotide-binding protein G(o) subunit alpha OS=Locusta migratoria PE=3 SV=1	tr|E2BQ26|E2BQ26_HARSA:Guanine nucleotide-binding protein G(O) subunit alpha OS=Harpegnathos saltator GN=EAI_05161 PE=4 SV=1	gi|572316405|ref|XP_006623828.1|:PREDICTED: guanine nucleotide-binding protein G(o) subunit alpha-like [Apis dorsata]
APICC_07647	GO:0005149; interleukin-1 receptor binding; Molecular Function GO:0005515; protein binding; Molecular Function GO:0005576; extracellular region; Cellular Component GO:0006954; inflammatory response; Biological Process GO:0006955; immune response; Biological Process	IPR001452; Src homology-3 domain IPR001660; Sterile alpha motif domain IPR003295; Interleukin-1, alpha IL1A IPR011510; Sterile alpha motif, type 2 IPR011511; Variant SH3 domain	no KO assigned | (RefSeq) SAM and SH3 domain-containing protein 1-like	[R] KOG4384 Uncharacterized SAM domain protein	sp|P59808|SASH1_MOUSE:SAM and SH3 domain-containing protein 1 OS=Mus musculus GN=Sash1 PE=1 SV=1	tr|H9KCM2|H9KCM2_APIME:Uncharacterized protein OS=Apis mellifera GN=SKIP PE=4 SV=1	gi|572302817|ref|XP_006617415.1|:PREDICTED: SAM and SH3 domain-containing protein 1-like isoform X1 [Apis dorsata]
APICC_07648	GO:0003700; sequence-specific DNA binding transcription factor activity; Molecular Function GO:0006355; regulation of transcription, DNA-dependent; Biological Process	IPR000655; Bacteriophage lambda, Cro repressor	no KO assigned | (RefSeq) SAM and SH3 domain-containing protein 1-like	-	-	tr|H9HM83|H9HM83_ATTCE:Uncharacterized protein OS=Atta cephalotes PE=4 SV=1	gi|571547209|ref|XP_001122263.3|:PREDICTED: uncharacterized protein LOC726534 isoform X1 [Apis mellifera]
APICC_07649	GO:0000122; negative regulation of transcription from RNA polymerase II promoter; Biological Process GO:0004861; cyclin-dependent protein serine/threonine kinase inhibitor activity; Molecular Function GO:0005515; protein binding; Molecular Function GO:0005634; nucleus; Cellular Component GO:0005737; cytoplasm; Cellular Component GO:0017069; snRNA binding; Molecular Function	IPR001660; Sterile alpha motif domain IPR021129; Sterile alpha motif, type 1 IPR024872; HEXIM	no KO assigned | (RefSeq) SKIP; SAM and SH3 domain-containing protein 1	[R] KOG4384 Uncharacterized SAM domain protein	sp|Q3V1H9|SAMD5_MOUSE:Sterile alpha motif domain-containing protein 5 OS=Mus musculus GN=Samd5 PE=2 SV=1	tr|H9K9X2|H9K9X2_APIME:Uncharacterized protein OS=Apis mellifera PE=4 SV=1	gi|571547209|ref|XP_001122263.3|:PREDICTED: uncharacterized protein LOC726534 isoform X1 [Apis mellifera]
APICC_07650	-	IPR015500; Peptidase S8, subtilisin-related	no KO assigned | (RefSeq) mucin-1-like	-	-	tr|H9KUB4|H9KUB4_APIME:Uncharacterized protein OS=Apis mellifera GN=LOC100576170 PE=4 SV=1	gi|572302813|ref|XP_006617413.1|:PREDICTED: flocculation protein FLO11-like [Apis dorsata]
APICC_07653	GO:0042302; structural constituent of cuticle; Molecular Function	IPR000533; Tropomyosin IPR000618; Insect cuticle protein	no KO assigned | (RefSeq) CPR20; pro-resilin	-	sp|Q9V7U0|RESIL_DROME:Pro-resilin OS=Drosophila melanogaster GN=resilin PE=1 SV=1	tr|H9KNB8|H9KNB8_APIME:Uncharacterized protein OS=Apis mellifera GN=CPR20 PE=4 SV=1	gi|571547155|ref|XP_001122868.3|:PREDICTED: pro-resilin isoform X1 [Apis mellifera]
APICC_08121	GO:0005198; structural molecule activity; Molecular Function GO:0007155; cell adhesion; Biological Process GO:0015629; actin cytoskeleton; Cellular Component GO:0045296; cadherin binding; Molecular Function	IPR001033; Alpha-catenin IPR002018; Carboxylesterase, type B	no KO assigned | (RefSeq) NLG-1, Nlgn1; neuroligin 1	[R] KOG1516 Carboxylesterase and related proteins	sp|Q9XTG1|NLGN1_CAEEL:Neuroligin-1 OS=Caenorhabditis elegans GN=nlg-1 PE=1 SV=1	tr|F4X7E1|F4X7E1_ACREC:Neuroligin-4, X-linked OS=Acromyrmex echinatior GN=G5I_14316 PE=4 SV=1	gi|571549623|ref|XP_006561900.1|:PREDICTED: uncharacterized protein LOC724358 isoform X3 [Apis mellifera]
APICC_08320	GO:0005249; voltage-gated potassium channel activity; Molecular Function GO:0005509; calcium ion binding; Molecular Function GO:0005634; nucleus; Cellular Component GO:0006813; potassium ion transport; Biological Process GO:0007156; homophilic cell adhesion; Biological Process GO:0008076; voltage-gated potassium channel complex; Cellular Component GO:0016020; membrane; Cellular Component GO:00164…	IPR002126; Cadherin IPR003118; Pointed domain IPR004050; Potassium channel, voltage dependent, Kv1.3 IPR008335; Eukaryotic molybdopterin oxidoreductase	K03211 ETS translocation variant 6/7 | (RefSeq) ets DNA-binding protein pokkuri	[K] KOG3804 Transcription factor NERF and related proteins, contain ETS domain	sp|Q01842|POK_DROME:Ets DNA-binding protein pokkuri OS=Drosophila melanogaster GN=aop PE=1 SV=2	tr|H9KLM3|H9KLM3_APIME:Uncharacterized protein OS=Apis mellifera GN=LOC100576369 PE=4 SV=1	gi|328775837|ref|XP_003249075.1|:PREDICTED: ets DNA-binding protein pokkuri-like isoform X1 [Apis mellifera]
APICC_08496	GO:0005249; voltage-gated potassium channel activity; Molecular Function GO:0006813; potassium ion transport; Biological Process GO:0008076; voltage-gated potassium channel complex; Cellular Component GO:0060072; large conductance calcium-activated potassium channel activity; Molecular Function	IPR004053; Potassium channel, voltage dependent, Kv1.6 IPR024939; Calcium-activated potassium channel Slo	K04936 potassium large conductance calcium-activated channel subfamily M alpha member 1 | (RefSeq) calcium-activated potassium channel slowpoke	[PT] KOG1420 Ca2+-activated K+ channel Slowpoke, alpha subunit	sp|Q03720|SLO_DROME:Calcium-activated potassium channel slowpoke OS=Drosophila melanogaster GN=slo PE=1 SV=3	tr|H9K6R1|H9K6R1_APIME:Uncharacterized protein OS=Apis mellifera PE=4 SV=1	gi|571547333|ref|XP_006558221.1|:PREDICTED: calcium-activated potassium channel slowpoke-like isoform X28 [Apis mellifera]
APICC_08497	GO:0004497; monooxygenase activity; Molecular Function GO:0005506; iron ion binding; Molecular Function GO:0020037; heme binding; Molecular Function GO:0055114; oxidation-reduction process; Biological Process GO:0060072; large conductance calcium-activated potassium channel activity; Molecular Function	IPR002397; Cytochrome P450, B-class IPR013099; Two pore domain potassium channel domain IPR024939; Calcium-activated potassium channel Slo	K04936 potassium large conductance calcium-activated channel subfamily M alpha member 1 | (RefSeq) calcium-activated potassium channel slowpoke	[PT] KOG1420 Ca2+-activated K+ channel Slowpoke, alpha subunit	sp|Q03720|SLO_DROME:Calcium-activated potassium channel slowpoke OS=Drosophila melanogaster GN=slo PE=1 SV=3	tr|E2BDR3|E2BDR3_HARSA:Calcium-activated potassium channel slowpoke OS=Harpegnathos saltator GN=EAI_13587 PE=4 SV=1	gi|307208908|gb|EFN86119.1|:Calcium-activated potassium channel slowpoke [Harpegnathos saltator]
APICC_08498	GO:0006813; potassium ion transport; Biological Process GO:0015269; calcium-activated potassium channel activity; Molecular Function GO:0016020; membrane; Cellular Component GO:0060072; large conductance calcium-activated potassium channel activity; Molecular Function	IPR000839; Porin, Oms28 type IPR003929; Potassium channel, calcium-activated, BK, alpha subunit IPR024939; Calcium-activated potassium channel Slo	K04936 potassium large conductance calcium-activated channel subfamily M alpha member 1 | (RefSeq) calcium-activated potassium channel slowpoke	[PT] KOG1420 Ca2+-activated K+ channel Slowpoke, alpha subunit	sp|Q03720|SLO_DROME:Calcium-activated potassium channel slowpoke OS=Drosophila melanogaster GN=slo PE=1 SV=3	tr|F5HLG0|F5HLG0_ANOGA:AGAP003709-PF OS=Anopheles gambiae GN=AgaP_AGAP003709 PE=4 SV=1	gi|380027784|ref|XP_003697598.1|:PREDICTED: calcium-activated potassium channel slowpoke isoform X36 [Apis florea]
APICC_08806	GO:0004890; GABA-A receptor activity; Molecular Function GO:0005230; extracellular ligand-gated ion channel activity; Molecular Function GO:0006810; transport; Biological Process GO:0006811; ion transport; Biological Process GO:0006821; chloride transport; Biological Process GO:0007214; gamma-aminobutyric acid signaling pathway; Biological Process GO:0016020; membrane; Cellular Component GO:00160…	IPR005437; Gamma-aminobutyric-acid A receptor, gamma subunit IPR006028; Gamma-aminobutyric acid A receptor IPR006029; Neurotransmitter-gated ion-channel transmembrane domain IPR006201; Neurotransmitter-gated ion-channel IPR006202; Neurotransmitter-gated ion-channel ligand-binding	K05181 gamma-aminobutyric acid receptor subunit beta | (RefSeq) LCCH3, GB12078; ligand-gated chloride channel homolog 3	[T] KOG3643 GABA receptor	sp|Q08832|GBRB3_DROME:Gamma-aminobutyric acid receptor subunit beta-like OS=Drosophila melanogaster GN=Lcch3 PE=1 SV=2	tr|Q0GQR5|Q0GQR5_APIME:GABA-gated ion channel OS=Apis mellifera PE=2 SV=1	gi|118150482|ref|NP_001071280.1|:ligand-gated chloride channel homolog 3 precursor [Apis mellifera]
APICC_08861	GO:0003700; sequence-specific DNA binding transcription factor activity; Molecular Function GO:0005634; nucleus; Cellular Component GO:0006355; regulation of transcription, DNA-dependent; Biological Process	IPR002418; Transcription regulator Myc	no KO assigned | (RefSeq) piggyBac transposable element-derived protein 4-like	-	sp|Q96DM1|PGBD4_HUMAN:PiggyBac transposable element-derived protein 4 OS=Homo sapiens GN=PGBD4 PE=2 SV=3	tr|J9KLM1|J9KLM1_ACYPI:Uncharacterized protein OS=Acyrthosiphon pisum PE=4 SV=1	gi|357606667|gb|EHJ65164.1|:putative piggyBac transposase Uribo1 [Danaus plexippus]
APICC_09054	GO:0004930; G-protein coupled receptor activity; Molecular Function GO:0007186; G-protein coupled receptor signaling pathway; Biological Process GO:0016021; integral to membrane; Cellular Component	IPR008010; Membrane protein,Tapt1/CMV receptor IPR022335; G protein-coupled receptor 153	no KO assigned | (RefSeq) protein TAPT1 homolog	[S] KOG2490 Predicted membrane protein	sp|Q9VED0|TAPT1_DROME:Protein TAPT1 homolog OS=Drosophila melanogaster GN=CG7218 PE=2 SV=2	tr|F4W6N3|F4W6N3_ACREC:Protein TAPT1-like protein OS=Acromyrmex echinatior GN=G5I_00865 PE=4 SV=1	gi|571577485|ref|XP_006572081.1|:PREDICTED: protein TAPT1 homolog, partial [Apis mellifera]
APICC_09055	GO:0001518; voltage-gated sodium channel complex; Cellular Component GO:0005216; ion channel activity; Molecular Function GO:0005248; voltage-gated sodium channel activity; Molecular Function GO:0006811; ion transport; Biological Process GO:0006814; sodium ion transport; Biological Process GO:0015655; alanine:sodium symporter activity; Molecular Function GO:0016020; membrane; Cellular Component G…	IPR001463; Sodium:alanine symporter IPR005821; Ion transport domain IPR010526; Sodium ion transport-associated	no KO assigned | (RefSeq) sodium channel protein 60E	[PT] KOG2301 Voltage-gated Ca2+ channels, alpha1 subunits	sp|Q9W0Y8|SCN60_DROME:Sodium channel protein 60E OS=Drosophila melanogaster GN=NaCP60E PE=2 SV=5	tr|H9KGY8|H9KGY8_APIME:Uncharacterized protein OS=Apis mellifera PE=3 SV=1	gi|571577280|ref|XP_006572012.1|:PREDICTED: sodium channel protein 60E-like isoform X1 [Apis mellifera]
APICC_09583	GO:0005249; voltage-gated potassium channel activity; Molecular Function GO:0005515; protein binding; Molecular Function GO:0006813; potassium ion transport; Biological Process GO:0008076; voltage-gated potassium channel complex; Cellular Component	IPR003112; Olfactomedin-like IPR003598; Immunoglobulin subtype 2 IPR003599; Immunoglobulin subtype IPR004053; Potassium channel, voltage dependent, Kv1.6 IPR007110; Immunoglobulin-like domain IPR008160; Collagen triple helix repeat IPR009378; Non-SMC condensin II complex, subunit H2-like IPR013098; Immunoglobulin I-set	no KO assigned | (RefSeq) uncharacterized LOC725563	[W] KOG3544 Collagens (type IV and type XIII), and related proteins	sp|P91285|DPY5_CAEEL:Cuticle collagen dpy-5 OS=Caenorhabditis elegans GN=dpy-5 PE=3 SV=1	tr|H9KEW2|H9KEW2_APIME:Uncharacterized protein OS=Apis mellifera GN=LOC100578872 PE=4 SV=1	gi|572308775|ref|XP_006620197.1|:PREDICTED: uncharacterized protein LOC102681382 [Apis dorsata]
APICC_09707	GO:0015232; heme transporter activity; Molecular Function GO:0015886; heme transport; Biological Process GO:0016020; membrane; Cellular Component GO:0017004; cytochrome complex assembly; Biological Process	IPR002018; Carboxylesterase, type B IPR003569; Cytochrome c-type biogenesis protein CcbS	K07378 neuroligin | (RefSeq) NLG-4, GB18836, Nlgn4; neuroligin 4	[R] KOG1516 Carboxylesterase and related proteins	sp|Q8BYM5|NLGN3_MOUSE:Neuroligin-3 OS=Mus musculus GN=Nlgn3 PE=1 SV=2	tr|H9KP80|H9KP80_APIME:Uncharacterized protein OS=Apis mellifera GN=NLG-4 PE=4 SV=1	gi|571548180|ref|XP_006561618.1|:PREDICTED: neuroligin 4 isoform X1 [Apis mellifera]
APICC_09815	GO:0004383; guanylate cyclase activity; Molecular Function GO:0004948; calcitonin receptor activity; Molecular Function GO:0005351; sugar:hydrogen symporter activity; Molecular Function GO:0006182; cGMP biosynthetic process; Biological Process GO:0007186; G-protein coupled receptor signaling pathway; Biological Process GO:0009190; cyclic nucleotide biosynthetic process; Biological Process GO:0009…	IPR001054; Adenylyl cyclase class-3/4/guanylyl cyclase IPR003287; GPCR, family 2, calcitonin receptor family IPR005698; Phosphotransferase system, phosphocarrier HPr protein IPR011644; Heme-NO binding IPR011645; Haem NO binding associated	K01769 guanylate cyclase, other [EC:4.6.1.2] | (RefSeq) soluble guanylate cyclase 89Da-like	[F] KOG4171 Adenylate/guanylate kinase	sp|Q9VEU6|GCYDA_DROME:Soluble guanylate cyclase 89Da OS=Drosophila melanogaster GN=Gyc-89Da PE=1 SV=2	tr|H9JZ05|H9JZ05_APIME:Uncharacterized protein OS=Apis mellifera GN=LOC413274 PE=4 SV=1	gi|380027870|ref|XP_003697638.1|:PREDICTED: soluble guanylate cyclase 89Da-like [Apis florea]
APICC_00434	GO:0005245; voltage-gated calcium channel activity; Molecular Function GO:0005891; voltage-gated calcium channel complex; Cellular Component GO:0070588; calcium ion transmembrane transport; Biological Process	IPR005446; Voltage-dependent calcium channel, L-type, alpha-1 subunit	no KO assigned | (RefSeq) putative uncharacterized protein DDB_G0282133	-	-	tr|H9KPQ2|H9KPQ2_APIME:Uncharacterized protein OS=Apis mellifera PE=4 SV=1	gi|571554769|ref|XP_006566152.1|:PREDICTED: dentin sialophosphoprotein-like [Apis mellifera]
APICC_00435	GO:0003700; sequence-specific DNA binding transcription factor activity; Molecular Function GO:0005634; nucleus; Cellular Component GO:0006355; regulation of transcription, DNA-dependent; Biological Process GO:0009405; pathogenesis; Biological Process GO:0016021; integral to membrane; Cellular Component GO:0016791; phosphatase activity; Molecular Function	IPR001699; Transcription factor, T-box IPR006634; TRAM/LAG1/CLN8 homology domain IPR008108; Phosphatase IpgD/SopB IPR013599; TRAM1-like protein	K14010 translocating chain-associated membrane protein 1 | (RefSeq) translocating chain-associated membrane protein 1-like 1	[U] KOG1608 Protein transporter of the TRAM (translocating chain-associating membrane) superfamily	sp|Q6DED0|TR1L1_XENLA:Translocating chain-associated membrane protein 1-like 1 OS=Xenopus laevis GN=tram1l1 PE=2 SV=1	tr|H9KPE2|H9KPE2_APIME:Uncharacterized protein OS=Apis mellifera GN=LOC410172 PE=4 SV=1	gi|380017742|ref|XP_003692806.1|:PREDICTED: translocating chain-associated membrane protein 1-like 1 [Apis florea]
APICC_00436	GO:0009306; protein secretion; Biological Process	IPR003282; Type III secretion system lipoprotein HrcJ/YscJ IPR007651; Lipin, N-terminal IPR013209; LNS2, Lipin/Ned1/Smp2 IPR026058; LIPIN family	K15728 phosphatidate phosphatase LPIN [EC:3.1.3.4] | (RefSeq) phosphatidate phosphatase LPIN3	[NI] KOG2116 Protein involved in plasmid maintenance/nuclear protein involved in lipid metabolism	sp|Q92539|LPIN2_HUMAN:Phosphatidate phosphatase LPIN2 OS=Homo sapiens GN=LPIN2 PE=1 SV=1	tr|H9KMN5|H9KMN5_APIME:Uncharacterized protein OS=Apis mellifera PE=4 SV=1	gi|328786485|ref|XP_393684.4|:PREDICTED: phosphatidate phosphatase LPIN2-like isoform X3 [Apis mellifera]
APICC_02409	GO:0003872; 6-phosphofructokinase activity; Molecular Function GO:0005945; 6-phosphofructokinase complex; Cellular Component GO:0006096; glycolysis; Biological Process GO:0006814; sodium ion transport; Biological Process GO:0006885; regulation of pH; Biological Process GO:0015385; sodium:hydrogen antiporter activity; Molecular Function GO:0016021; integral to membrane; Cellular Component	IPR000023; Phosphofructokinase domain IPR018410; Na+/H+ exchanger, isoforms 3/5	K00850 6-phosphofructokinase 1 [EC:2.7.1.11] | (GenBank) hypothetical protein	[G] KOG2440 Pyrophosphate-dependent phosphofructo-1-kinase	sp|P52034|K6PF_DROME:6-phosphofructokinase OS=Drosophila melanogaster GN=Pfk PE=2 SV=2	tr|H9KJ90|H9KJ90_APIME:Uncharacterized protein OS=Apis mellifera PE=4 SV=1	gi|332021526|gb|EGI61891.1|:6-phosphofructokinase, partial [Acromyrmex echinatior]
APICC_02410	GO:0005886; plasma membrane; Cellular Component GO:0006813; potassium ion transport; Biological Process GO:0015079; potassium ion transmembrane transporter activity; Molecular Function GO:0019904; protein domain specific binding; Molecular Function	IPR000308; 14-3-3 protein IPR001623; DnaJ domain IPR006036; Potassium uptake protein TrkA IPR023410; 14-3-3 domain	K16197 14-3-3 protein beta/theta/zeta | (GenBank) hypothetical protein	[O] KOG0841 Multifunctional chaperone (14-3-3 family)	sp|Q2F637|1433Z_BOMMO:14-3-3 protein zeta OS=Bombyx mori GN=14-3-3zeta PE=2 SV=2	tr|H9K762|H9K762_APIME:Uncharacterized protein OS=Apis mellifera GN=Ame.1172 PE=3 SV=1	gi|307186410|gb|EFN72044.1|:14-3-3 protein zeta [Camponotus floridanus]
APICC_03661	GO:0003677; DNA binding; Molecular Function GO:0003708; retinoic acid receptor activity; Molecular Function GO:0005622; intracellular; Cellular Component GO:0005634; nucleus; Cellular Component GO:0006355; regulation of transcription, DNA-dependent; Biological Process GO:0042254; ribosome biogenesis; Biological Process GO:0048384; retinoic acid receptor signaling pathway; Biological Process	IPR001790; Ribosomal protein L10/acidic P0 IPR003078; Retinoic acid receptor	K14815 mRNA turnover protein 4 | (RefSeq) GB19410; mRNA turnover protein 4 homolog	[A] KOG0816 Protein involved in mRNA turnover	sp|Q9D0I8|MRT4_MOUSE:mRNA turnover protein 4 homolog OS=Mus musculus GN=Mrto4 PE=2 SV=1	tr|H9KQV9|H9KQV9_APIME:Uncharacterized protein OS=Apis mellifera GN=LOC410200 PE=3 SV=1	gi|572309362|ref|XP_006620476.1|:PREDICTED: mRNA turnover protein 4 homolog [Apis dorsata]
APICC_06720	GO:0005509; calcium ion binding; Molecular Function GO:0005549; odorant binding; Molecular Function GO:0005737; cytoplasm; Cellular Component GO:0007156; homophilic cell adhesion; Biological Process GO:0009404; toxin metabolic process; Biological Process GO:0016020; membrane; Cellular Component GO:0016746; transferase activity, transferring acyl groups; Molecular Function	IPR002126; Cadherin IPR003996; RTX toxin-activating protein C, bacteria IPR006170; Pheromone/general odorant binding protein	no KO assigned | (RefSeq) general odorant-binding protein 69a-like	-	sp|P54192|PBP2_DROME:Pheromone-binding protein-related protein 2 OS=Drosophila melanogaster GN=Pbprp2 PE=2 SV=2	tr|Q1W644|Q1W644_APIME:OBP10 OS=Apis mellifera GN=Obp10 PE=2 SV=1	gi|571553957|ref|XP_006566011.1|:PREDICTED: odorant binding protein 10 isoform X2 [Apis mellifera]
APICC_07721	GO:0005267; potassium channel activity; Molecular Function GO:0005549; odorant binding; Molecular Function GO:0016021; integral to membrane; Cellular Component GO:0071805; potassium ion transmembrane transport; Biological Process	IPR005410; Two pore domain potassium channel, THIK IPR006170; Pheromone/general odorant binding protein	no KO assigned | (RefSeq) Obp10, GB16894; odorant binding protein 10	-	sp|P54193|PBP3_DROME:Pheromone-binding protein-related protein 3 OS=Drosophila melanogaster GN=Pbprp3 PE=2 SV=1	tr|Q1W644|Q1W644_APIME:OBP10 OS=Apis mellifera GN=Obp10 PE=2 SV=1	gi|572309306|ref|XP_006620448.1|:PREDICTED: pheromone-binding protein-related protein 3-like isoform X1 [Apis dorsata]
APICC_08150	GO:0004994; somatostatin receptor activity; Molecular Function GO:0007186; G-protein coupled receptor signaling pathway; Biological Process GO:0008285; negative regulation of cell proliferation; Biological Process GO:0016021; integral to membrane; Cellular Component	IPR001116; Somatostatin receptor 1	K00653 chromodomain protein Y [EC:2.3.1.48] | (RefSeq) GB19880; MATH and LRR domain-containing protein PFE0570w-like	-	-	tr|H9KS78|H9KS78_APIME:Uncharacterized protein OS=Apis mellifera GN=LOC409395 PE=4 SV=1	gi|328784596|ref|XP_392910.4|:PREDICTED: putative leucine-rich repeat-containing protein DDB_G0290503-like isoform X3 [Apis mellifera]
APICC_09108	GO:0003677; DNA binding; Molecular Function GO:0005524; ATP binding; Molecular Function GO:0005634; nucleus; Cellular Component GO:0006355; regulation of transcription, DNA-dependent; Biological Process	IPR000040; Acute myeloid leukemia 1 protein (AML1)/Runt IPR004210; BESS motif IPR006578; MADF domain	no KO assigned | (RefSeq) uncharacterized LOC100578769	-	sp|P05552|ADF1_DROME:Transcription factor Adf-1 OS=Drosophila melanogaster GN=Adf1 PE=2 SV=2	tr|H9K8X1|H9K8X1_APIME:Uncharacterized protein OS=Apis mellifera GN=LOC412715 PE=4 SV=1	gi|572309328|ref|XP_006620459.1|:PREDICTED: keratin, type II cytoskeletal 1-like [Apis dorsata]
APICC_09109	GO:0004980; melanocyte-stimulating hormone receptor activity; Molecular Function GO:0007186; G-protein coupled receptor signaling pathway; Biological Process GO:0016021; integral to membrane; Cellular Component	IPR000761; Melanocyte-stimulating hormone receptor IPR006578; MADF domain	no KO assigned | (RefSeq) uncharacterized LOC100578797	-	-	tr|H9K8X1|H9K8X1_APIME:Uncharacterized protein OS=Apis mellifera GN=LOC412715 PE=4 SV=1	gi|572309298|ref|XP_006620444.1|:PREDICTED: uncharacterized protein LOC102679424 [Apis dorsata]
APICC_09942	-	-	no KO assigned | (RefSeq) GB15342; uncharacterized LOC724626	-	-	tr|H9KE38|H9KE38_APIME:Uncharacterized protein OS=Apis mellifera GN=LOC724626 PE=4 SV=1	gi|110760344|ref|XP_001119823.1|:PREDICTED: uncharacterized protein LOC724626 [Apis mellifera]
APICC_01223	GO:0004601; peroxidase activity; Molecular Function GO:0004867; serine-type endopeptidase inhibitor activity; Molecular Function GO:0006979; response to oxidative stress; Biological Process GO:0020037; heme binding; Molecular Function GO:0055114; oxidation-reduction process; Biological Process	IPR000884; Thrombospondin, type 1 repeat IPR001621; Fungal ligninase IPR002223; Proteinase inhibitor I2, Kunitz metazoa IPR002861; Reeler domain IPR009465; Spondin, N-terminal	no KO assigned | (RefSeq) GB17587; spondin-1-like	[W] KOG3539 Spondins, extracellular matrix proteins	sp|Q9W770|SPON1_CHICK:Spondin-1 OS=Gallus gallus GN=SPON1 PE=2 SV=1	tr|H9KKM1|H9KKM1_APIME:Uncharacterized protein OS=Apis mellifera PE=4 SV=1	gi|571543307|ref|XP_006559692.1|:PREDICTED: spondin-1-like isoform X8 [Apis mellifera]
APICC_01224	-	IPR007590; CWC16 protein IPR009149; BR22	no KO assigned | (RefSeq) coiled-coil domain-containing protein 94	[S] KOG2989 Uncharacterized conserved protein	sp|Q9D6J3|CCD94_MOUSE:Coiled-coil domain-containing protein 94 OS=Mus musculus GN=Ccdc94 PE=1 SV=1	tr|H9KSE8|H9KSE8_APIME:Uncharacterized protein OS=Apis mellifera GN=LOC413184 PE=4 SV=1	gi|380015121|ref|XP_003691558.1|:PREDICTED: coiled-coil domain-containing protein 94 [Apis florea]
APICC_04547	-	IPR000533; Tropomyosin	no KO assigned | (RefSeq) myosin heavy chain, non-muscle-like	-	sp|Q21313|EPI1_CAEEL:Laminin-like protein epi-1 OS=Caenorhabditis elegans GN=epi-1 PE=1 SV=1	tr|H9KRX5|H9KRX5_APIME:Uncharacterized protein OS=Apis mellifera GN=LOC100576096 PE=4 SV=1	gi|571543325|ref|XP_006559696.1|:PREDICTED: putative leucine-rich repeat-containing protein DDB_G0290503-like isoform X2 [Apis mellifera]
APICC_07383	GO:0006813; potassium ion transport; Biological Process GO:0015467; G-protein activated inward rectifier potassium channel activity; Molecular Function GO:0016020; membrane; Cellular Component	IPR003274; Potassium channel, inwardly rectifying, Kir3.1	no KO assigned | (RefSeq) uncharacterized LOC726758	-	-	tr|H9KLH6|H9KLH6_APIME:Uncharacterized protein OS=Apis mellifera GN=LOC726758 PE=4 SV=1	gi|572268041|ref|XP_006612081.1|:PREDICTED: uncharacterized protein LOC102677198 [Apis dorsata]
APICC_09684	GO:0004930; G-protein coupled receptor activity; Molecular Function GO:0004984; olfactory receptor activity; Molecular Function GO:0007186; G-protein coupled receptor signaling pathway; Biological Process GO:0016021; integral to membrane; Cellular Component	IPR000276; G protein-coupled receptor, rhodopsin-like IPR000725; Olfactory receptor IPR009144; Thyrotropin-releasing hormone receptor IPR017452; GPCR, rhodopsin-like, 7TM	K14071 leucokinin receptor | (RefSeq) Lkr; tachykinin-like peptides receptor 99D	[T] KOG4219 G protein-coupled receptor	sp|P30975|TLR2_DROME:Tachykinin-like peptides receptor 99D OS=Drosophila melanogaster GN=Takr99D PE=2 SV=2	tr|H9K211|H9K211_APIME:Uncharacterized protein OS=Apis mellifera GN=Lkr PE=3 SV=1	gi|328787483|ref|XP_396025.3|:PREDICTED: leucokinin receptor isoform X2 [Apis mellifera]
APICC_07375	GO:0004308; exo-alpha-sialidase activity; Molecular Function GO:0009405; pathogenesis; Biological Process	IPR008377; Trypanosome sialidase	no KO assigned | (RefSeq) GB14033; uncharacterized LOC409257	-	-	tr|H9KAB6|H9KAB6_APIME:Uncharacterized protein OS=Apis mellifera PE=4 SV=1	gi|380023884|ref|XP_003695739.1|:PREDICTED: uncharacterized protein LOC100869915 isoform X1 [Apis florea]
APICC_01041	GO:0005160; transforming growth factor beta receptor binding; Molecular Function GO:0005515; protein binding; Molecular Function GO:0016049; cell growth; Biological Process	IPR000210; BTB/POZ-like IPR002083; MATH IPR013069; BTB/POZ IPR015618; Transforming growth factor beta 3	K10523 speckle-type POZ protein | (RefSeq) protein roadkill	[DR] KOG1987 Speckle-type POZ protein SPOP and related proteins with TRAF, MATH and BTB/POZ domains	sp|Q9VFP2|RDX_DROME:Protein roadkill OS=Drosophila melanogaster GN=rdx PE=1 SV=2	tr|E2C6Z1|E2C6Z1_HARSA:Protein roadkill OS=Harpegnathos saltator GN=EAI_15138 PE=4 SV=1	gi|571573341|ref|XP_006558315.1|:PREDICTED: protein roadkill-like isoform X3 [Apis mellifera]
APICC_02893	GO:0005245; voltage-gated calcium channel activity; Molecular Function GO:0005576; extracellular region; Cellular Component GO:0005891; voltage-gated calcium channel complex; Cellular Component GO:0006826; iron ion transport; Biological Process GO:0006879; cellular iron ion homeostasis; Biological Process GO:0008199; ferric iron binding; Molecular Function GO:0070588; calcium ion transmembrane tr…	IPR000584; Voltage-dependent calcium channel, L-type, beta subunit IPR001156; Transferrin family IPR015560; Transferrin, Insecta	no KO assigned | (RefSeq) transferrin	-	sp|Q02942|TRF_BLADI:Transferrin OS=Blaberus discoidalis PE=1 SV=1	tr|H9KRD4|H9KRD4_APIME:Uncharacterized protein OS=Apis mellifera PE=4 SV=1	gi|571573423|ref|XP_006558346.1|:PREDICTED: transferrin isoform X2 [Apis mellifera]
APICC_02894	GO:0004995; tachykinin receptor activity; Molecular Function GO:0005886; plasma membrane; Cellular Component GO:0007186; G-protein coupled receptor signaling pathway; Biological Process GO:0008152; metabolic process; Biological Process GO:0016021; integral to membrane; Cellular Component	IPR000573; Aconitase A/isopropylmalate dehydratase small subunit, swivel IPR000913; Neurokinin NK2 receptor IPR001030; Aconitase/3-isopropylmalate dehydratase large subunit, alpha/beta/alpha IPR015934; Aconitase/Iron regulatory protein 2/2-methylisocitrate dehydratase IPR015937; Aconitase/isopropylmalate dehydratase	K01681 aconitate hydratase [EC:4.2.1.3] | (RefSeq) GB16072; cytoplasmic aconitate hydratase-like	[AJ] KOG0452 RNA-binding translational regulator IRP (aconitase superfamily)	sp|P21399|ACOC_HUMAN:Cytoplasmic aconitate hydratase OS=Homo sapiens GN=ACO1 PE=1 SV=3	tr|H9KG85|H9KG85_APIME:Uncharacterized protein OS=Apis mellifera GN=LOC409485 PE=4 SV=1	gi|380023988|ref|XP_003695791.1|:PREDICTED: cytoplasmic aconitate hydratase [Apis florea]
APICC_02895	GO:0005319; lipid transporter activity; Molecular Function GO:0006814; sodium ion transport; Biological Process GO:0006869; lipid transport; Biological Process GO:0015655; alanine:sodium symporter activity; Molecular Function GO:0016020; membrane; Cellular Component GO:0016021; integral to membrane; Cellular Component GO:0032328; alanine transport; Biological Process	IPR001463; Sodium:alanine symporter IPR007594; RFT1	K06316 oligosaccharide translocation protein RFT1 | (RefSeq) GB14370; protein RFT1 homolog	[D] KOG2864 Nuclear division RFT1 protein	sp|Q9Y123|RFT1_DROME:Protein RFT1 homolog OS=Drosophila melanogaster GN=CG3149 PE=2 SV=1	tr|H9KBA9|H9KBA9_APIME:Uncharacterized protein OS=Apis mellifera GN=Ame.6899 PE=4 SV=1	gi|572261589|ref|XP_006609076.1|:PREDICTED: protein RFT1 homolog isoform X1 [Apis dorsata]
APICC_02896	GO:0003924; GTPase activity; Molecular Function GO:0005525; GTP binding; Molecular Function GO:0005622; intracellular; Cellular Component GO:0005886; plasma membrane; Cellular Component GO:0006184; GTP catabolic process; Biological Process GO:0006813; potassium ion transport; Biological Process GO:0006886; intracellular protein transport; Biological Process GO:0006913; nucleocytoplasmic transport…	IPR001806; Small GTPase superfamily IPR002041; Ran GTPase IPR003578; Small GTPase superfamily, Rho type IPR003579; Small GTPase superfamily, Rab type IPR006036; Potassium uptake protein TrkA IPR020849; Small GTPase superfamily, Ras type	K07912 Ras-related protein Rab-24 | (RefSeq) ras-related protein Rab-24	[U] KOG0092 GTPase Rab5/YPT51 and related small G protein superfamily GTPases	sp|P35290|RAB24_MOUSE:Ras-related protein Rab-24 OS=Mus musculus GN=Rab24 PE=1 SV=2	tr|H9K0Q4|H9K0Q4_APIME:Uncharacterized protein OS=Apis mellifera GN=LOC552730 PE=4 SV=1	gi|572261599|ref|XP_006609081.1|:PREDICTED: ras-related protein Rab-24-like isoform X1 [Apis dorsata]
APICC_02898	GO:0005524; ATP binding; Molecular Function GO:0006813; potassium ion transport; Biological Process GO:0008281; sulfonylurea receptor activity; Molecular Function GO:0016020; membrane; Cellular Component	IPR001475; Sulphonylurea receptor, type 2	no KO assigned | (RefSeq) putative uncharacterized protein DDB_G0282133	-	sp|Q5HYC2|K2026_HUMAN:Uncharacterized protein KIAA2026 OS=Homo sapiens GN=KIAA2026 PE=2 SV=2	tr|H9KUR7|H9KUR7_APIME:Uncharacterized protein OS=Apis mellifera GN=LOC100578556 PE=4 SV=1	gi|571573388|ref|XP_006558334.1|:PREDICTED: putative leucine-rich repeat-containing protein DDB_G0290503-like [Apis mellifera]
APICC_04378	GO:0007342; fusion of sperm to egg plasma membrane; Biological Process GO:0016021; integral to membrane; Cellular Component GO:0055085; transmembrane transport; Biological Process	IPR000775; Bindin IPR011701; Major facilitator superfamily IPR020846; Major facilitator superfamily domain IPR024989; Major facilitator superfamily associated domain	no KO assigned | (RefSeq) major facilitator superfamily domain-containing protein 6	[R] KOG3762 Predicted transporter	sp|Q8CBH5|MFSD6_MOUSE:Major facilitator superfamily domain-containing protein 6 OS=Mus musculus GN=Mfsd6 PE=1 SV=1	tr|H9KLJ3|H9KLJ3_APIME:Uncharacterized protein OS=Apis mellifera GN=LOC412430 PE=4 SV=1	gi|380023990|ref|XP_003695792.1|:PREDICTED: major facilitator superfamily domain-containing protein 6 isoform X1 [Apis florea]
APICC_04379	GO:0005149; interleukin-1 receptor binding; Molecular Function GO:0005515; protein binding; Molecular Function GO:0005576; extracellular region; Cellular Component GO:0006954; inflammatory response; Biological Process GO:0006955; immune response; Biological Process	IPR001680; WD40 repeat IPR001810; F-box domain IPR003296; Interleukin-1, beta IL1B IPR017986; WD40-repeat-containing domain IPR020472; G-protein beta WD-40 repeat	K10262 F-box and WD-40 domain protein 4 | (RefSeq) F-box/WD repeat-containing protein 4	-	sp|Q9JMJ2|FBXW4_MOUSE:F-box/WD repeat-containing protein 4 OS=Mus musculus GN=Fbxw4 PE=2 SV=1	tr|H9KBR0|H9KBR0_APIME:Uncharacterized protein OS=Apis mellifera GN=LOC726631 PE=4 SV=1	gi|571573409|ref|XP_001122354.2|:PREDICTED: F-box/WD repeat-containing protein 4-like [Apis mellifera]
APICC_04380	GO:0003735; structural constituent of ribosome; Molecular Function GO:0005622; intracellular; Cellular Component GO:0005737; cytoplasm; Cellular Component GO:0005840; ribosome; Cellular Component GO:0006412; translation; Biological Process GO:0008097; 5S rRNA binding; Molecular Function GO:0019079; viral genome replication; Biological Process GO:0043066; negative regulation of apoptotic process; …	IPR005485; Ribosomal protein L5 eukaryotic/L18 archaeal IPR024135; Hepatitis B virus X-interacting protein	K16344 ragulator complex protein LAMTOR5 | (RefSeq) uncharacterized LOC100578725	-	sp|A7RT29|LTOR5_NEMVE:Ragulator complex protein LAMTOR5 homolog OS=Nematostella vectensis GN=v1g226489 PE=3 SV=1	tr|H9K730|H9K730_APIME:Uncharacterized protein OS=Apis mellifera GN=LOC100578725 PE=4 SV=1	gi|572261587|ref|XP_006609075.1|:PREDICTED: ragulator complex protein LAMTOR5 homolog [Apis dorsata]
APICC_04381	-	-	K10885 ATP-dependent DNA helicase 2 subunit 2 | (RefSeq) GB12351; X-ray repair cross-complementing protein 5-like	-	-	tr|H9KQ19|H9KQ19_APIME:Uncharacterized protein OS=Apis mellifera PE=4 SV=1	gi|572261579|ref|XP_006609071.1|:PREDICTED: uncharacterized protein LOC102681615 [Apis dorsata]
APICC_04382	GO:0004499; N,N-dimethylaniline monooxygenase activity; Molecular Function GO:0005351; sugar:hydrogen symporter activity; Molecular Function GO:0005515; protein binding; Molecular Function GO:0009401; phosphoenolpyruvate-dependent sugar phosphotransferase system; Biological Process GO:0055114; oxidation-reduction process; Biological Process	IPR002110; Ankyrin repeat IPR002253; Flavin monooxygenase (FMO) 1 IPR005698; Phosphotransferase system, phosphocarrier HPr protein	no KO assigned | (RefSeq) GB12687; uncharacterized LOC726466	-	-	tr|H9K6E0|H9K6E0_APIME:Uncharacterized protein OS=Apis mellifera GN=LOC726466 PE=4 SV=1	gi|328777007|ref|XP_001122199.2|:PREDICTED: uncharacterized protein LOC726466 isoform X1 [Apis mellifera]
APICC_04383	GO:0004930; G-protein coupled receptor activity; Molecular Function GO:0005515; protein binding; Molecular Function GO:0007186; G-protein coupled receptor signaling pathway; Biological Process GO:0016021; integral to membrane; Cellular Component	IPR001680; WD40 repeat IPR006594; LisH dimerisation motif IPR017986; WD40-repeat-containing domain IPR022335; G protein-coupled receptor 153	no KO assigned | (RefSeq) WD repeat-containing protein 91	[S] KOG1333 Uncharacterized conserved protein	sp|Q6TEN6|WDR91_DANRE:WD repeat-containing protein 91 OS=Danio rerio GN=wdr91 PE=1 SV=2	tr|H9KD57|H9KD57_APIME:Uncharacterized protein OS=Apis mellifera GN=LOC100578260 PE=4 SV=1	gi|571573368|ref|XP_006558326.1|:PREDICTED: WD repeat-containing protein 91-like [Apis mellifera]
APICC_06377	GO:0006935; chemotaxis; Biological Process GO:0006954; inflammatory response; Biological Process GO:0006955; immune response; Biological Process GO:0007186; G-protein coupled receptor signaling pathway; Biological Process GO:0016021; integral to membrane; Cellular Component GO:0016491; oxidoreductase activity; Molecular Function GO:0016493; C-C chemokine receptor activity; Molecular Function GO:0…	IPR001718; CC chemokine receptor 7 IPR008335; Eukaryotic molybdopterin oxidoreductase IPR018108; Mitochondrial substrate/solute carrier	K15111 solute carrier family 25 (mitochondrial S-adenosylmethionine transporter), member 26 | (RefSeq) GB16499; S-adenosylmethionine mitochondrial carrier protein-like	[C] KOG0768 Mitochondrial carrier protein PET8	sp|Q4V9P0|SAMC_DANRE:S-adenosylmethionine mitochondrial carrier protein OS=Danio rerio GN=slc25a26 PE=2 SV=1	tr|H9KHG8|H9KHG8_APIME:Uncharacterized protein OS=Apis mellifera GN=LOC409508 PE=3 SV=1	gi|572261593|ref|XP_006609078.1|:PREDICTED: S-adenosylmethionine mitochondrial carrier protein-like isoform X1 [Apis dorsata]
APICC_06378	GO:0003677; DNA binding; Molecular Function GO:0003707; steroid hormone receptor activity; Molecular Function GO:0005272; sodium channel activity; Molecular Function GO:0005496; steroid binding; Molecular Function GO:0005634; nucleus; Cellular Component GO:0006355; regulation of transcription, DNA-dependent; Biological Process GO:0006814; sodium ion transport; Biological Process GO:0016020; membr…	IPR000128; Progesterone receptor IPR001873; Na+ channel, amiloride-sensitive	K03440 acid-sensing ion channel, other | (RefSeq) DEG4; pickpocket protein 28	[PT] KOG4294 Non voltage-gated ion channels (DEG/ENaC family)	sp|Q86LG1|PPK28_DROME:Pickpocket protein 28 OS=Drosophila melanogaster GN=ppk28 PE=1 SV=1	tr|H9KRT1|H9KRT1_APIME:Uncharacterized protein OS=Apis mellifera PE=3 SV=1	gi|571573392|ref|XP_006558336.1|:PREDICTED: pickpocket protein 28 isoform X2 [Apis mellifera]
APICC_07023	GO:0004619; phosphoglycerate mutase activity; Molecular Function GO:0006096; glycolysis; Biological Process GO:0016868; intramolecular transferase activity, phosphotransferases; Molecular Function	IPR005952; Phosphoglycerate mutase 1 IPR013078; Histidine phosphatase superfamily, clade-1	K01834 2,3-bisphosphoglycerate-dependent phosphoglycerate mutase [EC:5.4.2.11] | (RefSeq) phosphoglycerate mutase 2	[G] KOG0235 Phosphoglycerate mutase	sp|O70250|PGAM2_MOUSE:Phosphoglycerate mutase 2 OS=Mus musculus GN=Pgam2 PE=1 SV=3	tr|Q6UGB7|Q6UGB7_APICE:Phosphoglycerate mutase OS=Apis cerana GN=PGAM PE=2 SV=1	gi|34420368|gb|AAQ67426.1|:phosphoglycerate mutase [Apis cerana]
APICC_07024	GO:0004190; aspartic-type endopeptidase activity; Molecular Function GO:0006508; proteolysis; Biological Process GO:0046872; metal ion binding; Molecular Function	IPR007087; Zinc finger, C2H2 IPR009120; Peptidase A1, beta-site APP cleaving enzyme 1, BACE 1 IPR015880; Zinc finger, C2H2-like	no KO assigned | (RefSeq) GB19879; zinc finger protein 2 homolog	[R] KOG1721 FOG: Zn-finger	sp|A6NK21|YI017_HUMAN:Putative zinc finger protein LOC730110 OS=Homo sapiens PE=5 SV=3	tr|H9KS77|H9KS77_APIME:Uncharacterized protein OS=Apis mellifera PE=4 SV=1	gi|571573379|ref|XP_006558330.1|:PREDICTED: zinc finger protein 665-like isoform X3 [Apis mellifera]
APICC_08547	GO:0007186; G-protein coupled receptor signaling pathway; Biological Process GO:0016021; integral to membrane; Cellular Component	IPR001068; Adenosine A1 receptor	no KO assigned | (RefSeq) uncharacterized LOC100577836	-	-	tr|H9KUR6|H9KUR6_APIME:Uncharacterized protein OS=Apis mellifera GN=LOC100577836 PE=4 SV=1	gi|328776979|ref|XP_003249251.1|:PREDICTED: uncharacterized protein LOC100577836 [Apis mellifera]
APICC_08548	GO:0000723; telomere maintenance; Biological Process GO:0003677; DNA binding; Molecular Function GO:0003684; damaged DNA binding; Molecular Function GO:0004003; ATP-dependent DNA helicase activity; Molecular Function GO:0005634; nucleus; Cellular Component GO:0005922; connexon complex; Cellular Component GO:0006303; double-strand break repair via nonhomologous end joining; Biological Process GO:0…	IPR002266; Gap junction alpha-8 protein (Cx50) IPR005160; Ku70/Ku80 C-terminal arm IPR005161; Ku70/Ku80, N-terminal alpha/beta IPR006164; Ku70/Ku80 beta-barrel domain IPR024193; Ku80	K10885 ATP-dependent DNA helicase 2 subunit 2 | (RefSeq) GB12351; X-ray repair cross-complementing protein 5-like	[L] KOG2326 DNA-binding subunit of a DNA-dependent protein kinase (Ku80 autoantigen)	sp|P27641|XRCC5_MOUSE:X-ray repair cross-complementing protein 5 OS=Mus musculus GN=Xrcc5 PE=2 SV=4	tr|H9K5F2|H9K5F2_APIME:Uncharacterized protein OS=Apis mellifera GN=LOC552750 PE=4 SV=1	gi|571573456|ref|XP_006558359.1|:PREDICTED: X-ray repair cross-complementing protein 5-like [Apis mellifera]
APICC_09383	GO:0005884; actin filament; Cellular Component GO:0045010; actin nucleation; Biological Process	IPR001265; Formin homology family, Cappuccino subfamily IPR013099; Two pore domain potassium channel domain	K20007 potassium channel subfamily K member 18 | (RefSeq) GB20110; ankyrin repeat domain-containing protein 12-like	[P] KOG1418 Tandem pore domain K+ channel	sp|Q18120|TWK18_CAEEL:TWiK family of potassium channels protein 18 OS=Caenorhabditis elegans GN=twk-18 PE=1 SV=2	tr|H9KSW2|H9KSW2_APIME:Uncharacterized protein OS=Apis mellifera GN=LOC411958 PE=3 SV=1	gi|572261576|ref|XP_006609070.1|:PREDICTED: uncharacterized protein LOC102681410 [Apis dorsata]
APICC_09661	GO:0004995; tachykinin receptor activity; Molecular Function GO:0005886; plasma membrane; Cellular Component GO:0007186; G-protein coupled receptor signaling pathway; Biological Process GO:0008152; metabolic process; Biological Process GO:0016021; integral to membrane; Cellular Component	IPR000573; Aconitase A/isopropylmalate dehydratase small subunit, swivel IPR000913; Neurokinin NK2 receptor IPR001030; Aconitase/3-isopropylmalate dehydratase large subunit, alpha/beta/alpha IPR015934; Aconitase/Iron regulatory protein 2/2-methylisocitrate dehydratase IPR015937; Aconitase/isopropylmalate dehydratase	K01681 aconitate hydratase [EC:4.2.1.3] | (RefSeq) GB16072; cytoplasmic aconitate hydratase-like	[AJ] KOG0452 RNA-binding translational regulator IRP (aconitase superfamily)	sp|P21399|ACOC_HUMAN:Cytoplasmic aconitate hydratase OS=Homo sapiens GN=ACO1 PE=1 SV=3	tr|H9KG85|H9KG85_APIME:Uncharacterized protein OS=Apis mellifera GN=LOC409485 PE=4 SV=1	gi|380023988|ref|XP_003695791.1|:PREDICTED: cytoplasmic aconitate hydratase [Apis florea]
APICC_09755	GO:0005262; calcium channel activity; Molecular Function GO:0016021; integral to membrane; Cellular Component GO:0016787; hydrolase activity; Molecular Function GO:0070588; calcium ion transmembrane transport; Biological Process	IPR000246; Peptidase T2, asparaginase 2 IPR005459; Transient receptor potential channel, canonical 3 IPR020472; G-protein beta WD-40 repeat	no KO assigned | (RefSeq) WD repeat-containing protein 60	-	sp|Q8WVS4|WDR60_HUMAN:WD repeat-containing protein 60 OS=Homo sapiens GN=WDR60 PE=1 SV=3	tr|H9KNZ2|H9KNZ2_APIME:Uncharacterized protein OS=Apis mellifera PE=4 SV=1	gi|572261610|ref|XP_006609086.1|:PREDICTED: WD repeat-containing protein 60-like isoform X1 [Apis dorsata]
APICC_10013	-	-	K04008 CD59 antigen | (RefSeq) toxin 3FTx-Lei1	-	-	tr|H9KLA9|H9KLA9_APIME:Uncharacterized protein OS=Apis mellifera GN=LOC408547 PE=4 SV=1	gi|572261964|ref|XP_006609253.1|:PREDICTED: uncharacterized protein LOC102680877 [Apis dorsata]
APICC_00509	GO:0003697; single-stranded DNA binding; Molecular Function GO:0004519; endonuclease activity; Molecular Function GO:0005515; protein binding; Molecular Function GO:0005634; nucleus; Cellular Component GO:0006289; nucleotide-excision repair; Biological Process	IPR001044; XPG/Rad2 endonuclease, eukaryotes IPR001452; Src homology-3 domain IPR001478; PDZ domain IPR011511; Variant SH3 domain	no KO assigned | (RefSeq) uncharacterized LOC105255123	[T] KOG4225 Sorbin and SH3 domain-containing protein	sp|Q62417|SRBS1_MOUSE:Sorbin and SH3 domain-containing protein 1 OS=Mus musculus GN=Sorbs1 PE=1 SV=2	tr|H9KT88|H9KT88_APIME:Uncharacterized protein OS=Apis mellifera PE=4 SV=1	gi|572309621|ref|XP_006620598.1|:PREDICTED: sorbin and SH3 domain-containing protein 2-like isoform X29 [Apis dorsata]
APICC_00629	GO:0003677; DNA binding; Molecular Function GO:0005506; iron ion binding; Molecular Function GO:0005524; ATP binding; Molecular Function GO:0010181; FMN binding; Molecular Function GO:0016787; hydrolase activity; Molecular Function GO:0055114; oxidation-reduction process; Biological Process	IPR001094; Flavodoxin IPR006935; Helicase/UvrB domain	no KO assigned | (RefSeq) uncharacterized LOC100651901	-	-	tr|H9KT93|H9KT93_APIME:Uncharacterized protein OS=Apis mellifera PE=4 SV=1	gi|571576204|ref|XP_006561421.1|:PREDICTED: uncharacterized protein LOC102653808 [Apis mellifera]
APICC_00630	GO:0004499; N,N-dimethylaniline monooxygenase activity; Molecular Function GO:0016021; integral to membrane; Cellular Component GO:0055085; transmembrane transport; Biological Process GO:0055114; oxidation-reduction process; Biological Process	IPR002253; Flavin monooxygenase (FMO) 1 IPR011701; Major facilitator superfamily IPR020846; Major facilitator superfamily domain	no KO assigned | (RefSeq) NaPi-T; sialin	[G] KOG2532 Permease of the major facilitator superfamily	sp|A6QLI1|VGLU2_BOVIN:Vesicular glutamate transporter 2 OS=Bos taurus GN=SLC17A6 PE=2 SV=1	tr|H9JZX1|H9JZX1_APIME:Uncharacterized protein OS=Apis mellifera GN=NaPi-T PE=4 SV=1	gi|572309628|ref|XP_006620601.1|:PREDICTED: vesicular glutamate transporter 3-like isoform X1 [Apis dorsata]
APICC_03905	GO:0003824; catalytic activity; Molecular Function GO:0009116; nucleoside metabolic process; Biological Process	IPR000845; Nucleoside phosphorylase domain IPR018017; Nucleoside phosphorylase IPR023249; FAM153	no KO assigned | (RefSeq) uncharacterized LOC100749615	-	-	tr|E1ZZ32|E1ZZ32_CAMFO:Putative uncharacterized protein OS=Camponotus floridanus GN=EAG_11362 PE=4 SV=1	gi|572309624|ref|XP_006620599.1|:PREDICTED: uncharacterized protein LOC102674931 isoform X1 [Apis dorsata]
APICC_05210	GO:0006807; nitrogen compound metabolic process; Biological Process GO:0007186; G-protein coupled receptor signaling pathway; Biological Process GO:0016021; integral to membrane; Cellular Component GO:0016503; pheromone receptor activity; Molecular Function	IPR004072; Vomeronasal receptor, type 1 IPR005483; Carbamoyl-phosphate synthase large subunit, CPSase domain IPR013057; Amino acid transporter, transmembrane	K15015 solute carrier family 32 (vesicular inhibitory amino acid transporter) | (RefSeq) vesicular inhibitory amino acid transporter	[ET] KOG4303 Vesicular inhibitory amino acid transporter	sp|P34579|UNC47_CAEEL:Vesicular GABA transporter OS=Caenorhabditis elegans GN=unc-47 PE=1 SV=2	tr|H9JZ82|H9JZ82_APIME:Uncharacterized protein OS=Apis mellifera GN=LOC409089 PE=4 SV=1	gi|380015103|ref|XP_003691550.1|:PREDICTED: vesicular inhibitory amino acid transporter [Apis florea]
